# Supplementary material for: A counterion study of a series of [Cu(P^P)(N^N)][A] compounds with bis(phosphane) and 6-methyl and 6,6′-dimethyl-substituted 2,2′-bipyridine ligands for light-emitting electrochemical cells
Source: Dalton Trans. 2021 Nov 2;50(48):17920–34. doi: 10.1039/d1dt03239a (PMC8669729; doi:10.1039/d1dt03239a)
Supplement: DT-050-D1DT03239A-s002 [file DT-050-D1DT03239A-s002.cif]

# Electronic Supplementary Material (ESI) for Dalton Transactions.
# This journal is © The Royal Society of Chemistry 2021

####################################################################### 
# 
# This file contains crystal structure data downloaded from the 
# Cambridge Structural Database (CSD) hosted by the Cambridge 
# Crystallographic Data Centre (CCDC).
# 
# Full information about CCDC data access policies and citation 
# guidelines are available at http://www.ccdc.cam.ac.uk/access/V1 
# 
# Audit and citation data items may have been added by the CCDC. 
# Please retain this information to preserve the provenance of 
# this file and to allow appropriate attribution of the data. 
# 
#######################################################################

data_mem054_150k
_database_code_depnum_ccdc_archive 'CCDC 2081387'
loop_
_audit_author_name
_audit_author_address
' Alessandro Prescimone'
;University of Basel
Switzerland
;
_audit_update_record             
;
2021-05-01 deposited with the CCDC.	2021-11-02 downloaded from the CCDC.
;
_audit_creation_date             2021-03-12
_audit_creation_method           
;
Olex2 1.3
(compiled 2020.11.12 svn.r5f609507 for OlexSys, GUI svn.r6272)
;
_shelx_SHELXL_version_number     2018/3
loop_
_audit_author_email
alessandro.prescimone@unibas.ch
marco.meyer.unibas.ch
_chemical_name_common            ?
_chemical_name_systematic        ?
_chemical_formula_moiety         'C51 H44 Cu N2 O P2, 0.7(C3 H6 O), C24 H20 B'
_chemical_formula_sum            'C77.10 H68.20 B Cu N2 O1.70 P2'
_chemical_formula_weight         1186.22
_chemical_absolute_configuration ad
_chemical_melting_point          ?
loop_
_atom_type_symbol
_atom_type_description
_atom_type_scat_dispersion_real
_atom_type_scat_dispersion_imag
_atom_type_scat_source
C C 0.0181 0.0091 'International Tables Vol C Tables 4.2.6.8 and 6.1.1.4'
H H 0.0000 0.0000 'International Tables Vol C Tables 4.2.6.8 and 6.1.1.4'
B B 0.0090 0.0039 'International Tables Vol C Tables 4.2.6.8 and 6.1.1.4'
Cu Cu -1.9646 0.5888 'International Tables Vol C Tables 4.2.6.8 and 6.1.1.4'
N N 0.0311 0.0180 'International Tables Vol C Tables 4.2.6.8 and 6.1.1.4'
O O 0.0492 0.0322 'International Tables Vol C Tables 4.2.6.8 and 6.1.1.4'
P P 0.2955 0.4335 'International Tables Vol C Tables 4.2.6.8 and 6.1.1.4'

_shelx_space_group_comment       
;
The symmetry employed for this shelxl refinement is uniquely defined
by the following loop, which should always be used as a source of
symmetry information in preference to the above space-group names.
They are only intended as comments.
;
_space_group_crystal_system      orthorhombic
_space_group_IT_number           33
_space_group_name_H-M_alt        'P n a 21'
_space_group_name_Hall           'P 2c -2n'
loop_
_space_group_symop_operation_xyz
'x, y, z'
'-x, -y, z+1/2'
'x+1/2, -y+1/2, z'
'-x+1/2, y+1/2, z+1/2'

_cell_length_a                   28.7566(8)
_cell_length_b                   14.3706(4)
_cell_length_c                   30.3845(10)
_cell_angle_alpha                90
_cell_angle_beta                 90
_cell_angle_gamma                90
_cell_volume                     12556.4(6)
_cell_formula_units_Z            8
_cell_measurement_reflns_used    9895
_cell_measurement_temperature    150
_cell_measurement_theta_max      69.245
_cell_measurement_theta_min      3.074
_shelx_estimated_absorpt_T_max   0.889
_shelx_estimated_absorpt_T_min   0.747
_exptl_absorpt_coefficient_mu    1.345
_exptl_absorpt_correction_T_max  0.7533
_exptl_absorpt_correction_T_min  0.5416
_exptl_absorpt_correction_type   multi-scan
_exptl_absorpt_process_details   
;
SADABS-2012/1 (Bruker,2012) was used for absorption correction.
wR2(int) was 0.1127 before and 0.0805 after correction.
The Ratio of minimum to maximum transmission is 0.7190.
The \l/2 correction factor is 0.0015.
;
_exptl_absorpt_special_details   ?
_exptl_crystal_colour            yellow
_exptl_crystal_colour_primary    yellow
_exptl_crystal_density_diffrn    1.255
_exptl_crystal_density_meas      ?
_exptl_crystal_density_method    ?
_exptl_crystal_description       plate
_exptl_crystal_F_000             4979
_exptl_crystal_size_max          0.23
_exptl_crystal_size_mid          0.2
_exptl_crystal_size_min          0.09
_exptl_transmission_factor_max   ?
_exptl_transmission_factor_min   ?
_diffrn_reflns_av_R_equivalents  0.0895
_diffrn_reflns_av_unetI/netI     0.0931
_diffrn_reflns_Laue_measured_fraction_full 0.980
_diffrn_reflns_Laue_measured_fraction_max 0.943
_diffrn_reflns_limit_h_max       34
_diffrn_reflns_limit_h_min       -32
_diffrn_reflns_limit_k_max       16
_diffrn_reflns_limit_k_min       -15
_diffrn_reflns_limit_l_max       36
_diffrn_reflns_limit_l_min       -31
_diffrn_reflns_number            48359
_diffrn_reflns_point_group_measured_fraction_full 0.826
_diffrn_reflns_point_group_measured_fraction_max 0.793
_diffrn_reflns_theta_full        67.679
_diffrn_reflns_theta_max         70.005
_diffrn_reflns_theta_min         3.733
_diffrn_ambient_temperature      150
_diffrn_detector_area_resol_mean ?
_diffrn_measured_fraction_theta_full 0.980
_diffrn_measured_fraction_theta_max 0.943
_diffrn_measurement_device       Area
_diffrn_measurement_device_type  'Bruker APEX-II CCD'
_diffrn_measurement_method       '\f and \w scans'
_diffrn_radiation_monochromator  graphite
_diffrn_radiation_probe          x-ray
_diffrn_radiation_type           'Cu K\a'
_diffrn_radiation_wavelength     1.54178
_diffrn_source                   ?
_diffrn_source_current           0.6
_diffrn_source_power             0.03
_diffrn_source_voltage           50.0
_diffrn_standards_number         0
_reflns_Friedel_coverage         0.648
_reflns_Friedel_fraction_full    0.667
_reflns_Friedel_fraction_max     0.636
_reflns_number_gt                15392
_reflns_number_total             18870
_reflns_special_details          
;
 Reflections were merged by SHELXL according to the crystal
 class for the calculation of statistics and refinement.
 
 _reflns_Friedel_fraction is defined as the number of unique
 Friedel pairs measured divided by the number that would be
 possible theoretically, ignoring centric projections and
 systematic absences. Completness statistics refer to single and
 composite reflections containing twin component 1 only.
;
_reflns_threshold_expression     'I > 2\s(I)'
_computing_cell_refinement       'SAINT v8.34A (Bruker, 2013)'
_computing_data_collection       'Apex2 (Bruker AXS, 2006)'
_computing_data_reduction        'SAINT v8.34A (Bruker, 2013)'
_computing_molecular_graphics    'Olex2 1.3 (Dolomanov et al., 2009)'
_computing_publication_material  'Olex2 1.3 (Dolomanov et al., 2009)'
_computing_structure_refinement  'SHELXL 2018/3 (Sheldrick, 2015)'
_computing_structure_solution    'SHELXT 2018/2 (Sheldrick, 2018)'
_refine_diff_density_max         0.776
_refine_diff_density_min         -0.436
_refine_diff_density_rms         0.078
_refine_ls_abs_structure_details 
;
 Refined as an inversion twin.
;
_refine_ls_abs_structure_Flack   0.10(3)
_refine_ls_extinction_coef       .
_refine_ls_extinction_method     none
_refine_ls_goodness_of_fit_ref   1.009
_refine_ls_hydrogen_treatment    constr
_refine_ls_matrix_type           full
_refine_ls_number_parameters     1507
_refine_ls_number_reflns         18870
_refine_ls_number_restraints     7
_refine_ls_R_factor_all          0.0764
_refine_ls_R_factor_gt           0.0592
_refine_ls_restrained_S_all      1.009
_refine_ls_shift/su_max          0.001
_refine_ls_shift/su_mean         0.000
_refine_ls_structure_factor_coef Fsqd
_refine_ls_weighting_details     
'w=1/[\s^2^(Fo^2^)+(0.0820P)^2^] where P=(Fo^2^+2Fc^2^)/3'
_refine_ls_weighting_scheme      calc
_refine_ls_wR_factor_gt          0.1389
_refine_ls_wR_factor_ref         0.1509
_refine_special_details          
;
One acetone molecule has an occupancy of 0.4.
It also had to be restrained to have chemical sense.
;
_olex2_refinement_description    
;
1. Twinned data refinement
 Scales: 0.90(3)
 0.10(3)
2. Fixed Uiso
 At 1.2 times of:
  All C(H) groups
 At 1.5 times of:
  All C(H,H,H) groups
3. Restrained distances
 O4-C154
 1.2 with sigma of 0.02
 C155-C154 = C156-C154
 1.48 with sigma of 0.005
 C155-C156
 2.58 with sigma of 0.02
 O4-C155 \\sim O4-C156
 with sigma of 0.02
 C155-C154 \\sim C156-C154
 with sigma of 0.02
4. Uiso/Uaniso restraints and constraints
Uanis(C24) = Uanis(C23) = Uanis(C22) = Uanis(C21) = Uanis(C20) = Uanis(C19)
Uiso(O4) = Uiso(C154) = Uiso(C155) = Uiso(C156)
5. Others
 Fixed Sof: C154(0.4) C155(0.4) H15G(0.4) H15H(0.4) H15I(0.4) O4(0.4)
 C156(0.4) H15J(0.4) H15K(0.4) H15L(0.4)
6.a Riding coordinates:
 C155(H15G,H15H,H15I), C156(H15J,H15K,H15L)
6.b Aromatic/amide H refined with riding coordinates:
 C88(H88), C68(H68), C86(H86), C55(H55), C69(H69), C66(H66), C34(H34),
 C54(H54), C116(H116), C67(H67), C42(H42), C43(H43), C47(H47), C100(H100),
 C79(H79), C41(H41), C26(H26), C9(H9), C45(H45), C48(H48), C71(H71), C146(H146),
  C87(H87), C2(H2), C114(H114), C81(H81), C75(H75), C28(H28), C119(H119),
 C148(H148), C120(H120), C149(H149), C80(H80), C101(H101), C53(H53), C74(H74),
 C117(H117), C4(H4), C118(H118), C113(H113), C129(H129), C60(H60), C98(H98),
 C110(H110), C32(H32), C58(H58), C59(H59), C122(H122), C92(H92), C33(H33),
 C27(H27), C112(H112), C111(H111), C130(H130), C8(H8), C44(H44), C3(H3),
 C102(H102), C99(H99), C147(H147), C140(H140), C126(H126), C128(H128),
 C137(H137), C14(H14), C7(H7), C49(H49), C93(H93), C65(H65), C51(H51),
 C104(H104), C73(H73), C106(H106), C18(H18), C134(H134), C150(H150), C136(H136),
  C138(H138), C144(H144), C72(H72), C105(H105), C50(H50), C132(H132), C96(H96),
 C108(H108), C141(H141), C107(H107), C135(H135), C131(H131), C20(H20), C94(H94),
  C123(H123), C95(H95), C125(H125), C142(H142), C124(H124), C143(H143),
 C17(H17), C24(H24), C15(H15), C16(H16), C21(H21), C22(H22), C23(H23)
6.c Idealised Me refined as rotating group:
 C11(H11A,H11B,H11C), C38(H38A,H38B,H38C), C62(H62A,H62B,H62C), C89(H89A,H89B,
 H89C), C63(H63A,H63B,H63C), C90(H90A,H90B,H90C), C37(H37A,H37B,H37C), C12(H12A,
 H12B,H12C), C152(H15A,H15B,H15C), C153(H15D,H15E,H15F)
;
_atom_sites_solution_hydrogens   mixed
_atom_sites_solution_primary     dual
_atom_sites_solution_secondary   ?
loop_
_atom_site_label
_atom_site_type_symbol
_atom_site_fract_x
_atom_site_fract_y
_atom_site_fract_z
_atom_site_U_iso_or_equiv
_atom_site_adp_type
_atom_site_occupancy
_atom_site_site_symmetry_order
_atom_site_calc_flag
_atom_site_refinement_flags_posn
_atom_site_refinement_flags_adp
_atom_site_refinement_flags_occupancy
_atom_site_disorder_assembly
_atom_site_disorder_group
Cu1 Cu 0.60035(3) 0.75842(6) 0.42259(3) 0.0228(2) Uani 1 1 d . . . . .
Cu2 Cu 0.65898(3) 1.24110(6) 0.59874(3) 0.0213(2) Uani 1 1 d . . . . .
P2 P 0.67359(5) 0.79639(10) 0.44214(6) 0.0216(3) Uani 1 1 d . . . . .
P3 P 0.58518(5) 1.20464(10) 0.57662(6) 0.0209(3) Uani 1 1 d . . . . .
P4 P 0.66866(5) 1.23739(11) 0.67407(6) 0.0228(3) Uani 1 1 d . . . . .
P1 P 0.58342(5) 0.74807(11) 0.34845(6) 0.0253(4) Uani 1 1 d . . . . .
O2 O 0.59675(13) 1.1043(3) 0.65781(15) 0.0226(9) Uani 1 1 d . . . . .
O1 O 0.65524(14) 0.8864(3) 0.36113(16) 0.0249(9) Uani 1 1 d . . . . .
N4 N 0.69236(16) 1.3561(3) 0.56838(18) 0.0212(11) Uani 1 1 d . . . . .
N1 N 0.56251(17) 0.6490(3) 0.45063(19) 0.0235(11) Uani 1 1 d . . . . .
O3 O 0.8410(2) 1.1095(4) 0.1632(2) 0.0546(15) Uani 1 1 d . . . . .
N2 N 0.54069(17) 0.8311(4) 0.44581(19) 0.0232(11) Uani 1 1 d . . . . .
N3 N 0.71644(16) 1.1756(4) 0.56923(19) 0.0233(11) Uani 1 1 d . . . . .
C78 C 0.57217(19) 0.9501(4) 0.6370(2) 0.0241(13) Uani 1 1 d . . . . .
C88 C 0.6512(2) 0.9456(5) 0.7357(2) 0.0296(14) Uani 1 1 d . . . . .
H88 H 0.647594 0.884985 0.747684 0.036 Uiso 1 1 calc R U . . .
C76 C 0.57046(18) 1.0813(4) 0.5855(2) 0.0222(13) Uani 1 1 d . . . . .
C56 C 0.7493(2) 1.2360(4) 0.5555(2) 0.0216(12) Uani 1 1 d . . . . .
C68 C 0.5228(2) 1.2328(5) 0.4557(3) 0.0339(16) Uani 1 1 d . . . . .
H68 H 0.492252 1.230766 0.443914 0.041 Uiso 1 1 calc R U . . .
C77 C 0.57933(18) 1.0434(4) 0.6260(2) 0.0236(14) Uani 1 1 d . . . . .
C39 C 0.6255(2) 0.9158(4) 0.3285(2) 0.0236(13) Uani 1 1 d . . . . .
C5 C 0.5189(2) 0.6723(5) 0.4616(2) 0.0259(14) Uani 1 1 d . . . . .
C97 C 0.6245(2) 1.3072(5) 0.7025(2) 0.0292(14) Uani 1 1 d . . . . .
C86 C 0.6933(2) 1.0902(5) 0.7341(2) 0.0294(14) Uani 1 1 d . . . . .
H86 H 0.718002 1.127857 0.744615 0.035 Uiso 1 1 calc R U . . .
C55 C 0.7927(2) 1.2054(5) 0.5415(2) 0.0284(14) Uani 1 1 d . . . . .
H55 H 0.815571 1.248476 0.531724 0.034 Uiso 1 1 calc R U . . .
C61 C 0.6776(2) 1.4442(5) 0.5652(2) 0.0263(14) Uani 1 1 d . . . . .
C57 C 0.7364(2) 1.3355(4) 0.5553(2) 0.0216(12) Uani 1 1 d . . . . .
C30 C 0.6665(2) 1.0743(5) 0.3293(3) 0.0314(15) Uani 1 1 d . . . . .
C69 C 0.5302(2) 1.2186(5) 0.4999(2) 0.0288(14) Uani 1 1 d . . . . .
H69 H 0.504401 1.206647 0.518596 0.035 Uiso 1 1 calc R U . . .
C40 C 0.6862(2) 0.7821(4) 0.5006(2) 0.0252(13) Uani 1 1 d . . . . .
C10 C 0.5313(2) 0.9235(5) 0.4420(2) 0.0283(14) Uani 1 1 d . . . . .
C66 C 0.6056(3) 1.2527(5) 0.4455(3) 0.0319(15) Uani 1 1 d . . . . .
H66 H 0.631408 1.264598 0.426810 0.038 Uiso 1 1 calc R U . . .
C1 C 0.5752(2) 0.5581(5) 0.4527(3) 0.0304(15) Uani 1 1 d . . . . .
C34 C 0.7057(2) 0.9817(4) 0.4602(2) 0.0281(14) Uani 1 1 d . . . . .
H34 H 0.714193 0.961879 0.488955 0.034 Uiso 1 1 calc R U . . .
C29 C 0.6322(2) 1.0035(5) 0.3089(2) 0.0283(14) Uani 1 1 d . . . . .
C54 C 0.8020(2) 1.1099(5) 0.5421(3) 0.0349(16) Uani 1 1 d . . . . .
H54 H 0.831633 1.087068 0.533404 0.042 Uiso 1 1 calc R U . . .
C25 C 0.5906(2) 0.8549(4) 0.3156(2) 0.0255(14) Uani 1 1 d . . . . .
C83 C 0.6204(2) 0.9758(4) 0.7030(2) 0.0266(13) Uani 1 1 d . . . . .
C116 C 0.2725(2) 1.1684(4) 0.4271(2) 0.0277(13) Uani 1 1 d . . . . .
H116 H 0.283973 1.178294 0.456049 0.033 Uiso 1 1 calc R U . . .
C67 C 0.5610(3) 1.2503(5) 0.4282(3) 0.0343(15) Uani 1 1 d . . . . .
H67 H 0.556342 1.260535 0.397666 0.041 Uiso 1 1 calc R U . . .
C91 C 0.7240(2) 1.2771(4) 0.6967(2) 0.0282(14) Uani 1 1 d . . . . .
C35 C 0.68687(19) 0.9189(4) 0.4301(2) 0.0258(14) Uani 1 1 d . . . . .
C46 C 0.7226(2) 0.7365(5) 0.4155(2) 0.0268(14) Uani 1 1 d . . . . .
C42 C 0.7395(2) 0.7706(5) 0.5616(3) 0.0320(16) Uani 1 1 d . . . . .
H42 H 0.770358 0.769866 0.572776 0.038 Uiso 1 1 calc R U . . .
C43 C 0.7024(2) 0.7592(5) 0.5901(3) 0.0320(15) Uani 1 1 d . . . . .
H43 H 0.707985 0.751715 0.620692 0.038 Uiso 1 1 calc R U . . .
C139 C 0.3718(2) 0.7172(5) 0.5547(3) 0.0344(16) Uani 1 1 d . . . . .
C47 C 0.7334(2) 0.6435(5) 0.4276(3) 0.0315(15) Uani 1 1 d . . . . .
H47 H 0.716868 0.614817 0.451055 0.038 Uiso 1 1 calc R U . . .
C100 C 0.5546(3) 1.4188(6) 0.7384(3) 0.0425(18) Uani 1 1 d . . . . .
H100 H 0.530455 1.456771 0.749942 0.051 Uiso 1 1 calc R U . . .
C79 C 0.5561(2) 0.8936(4) 0.6031(3) 0.0291(14) Uani 1 1 d . . . . .
H79 H 0.551259 0.829319 0.608780 0.035 Uiso 1 1 calc R U . . .
C11 C 0.5693(2) 0.9861(5) 0.4274(3) 0.0339(16) Uani 1 1 d . . . . .
H11A H 0.575265 0.976422 0.395965 0.051 Uiso 1 1 calc R U . . .
H11B H 0.597589 0.972368 0.444173 0.051 Uiso 1 1 calc R U . . .
H11C H 0.560172 1.050953 0.432400 0.051 Uiso 1 1 calc R U . . .
C41 C 0.7320(2) 0.7830(5) 0.5172(2) 0.0282(15) Uani 1 1 d . . . . .
H41 H 0.757547 0.792044 0.497910 0.034 Uiso 1 1 calc R U . . .
C26 C 0.5641(2) 0.8775(5) 0.2792(3) 0.0325(15) Uani 1 1 d . . . . .
H26 H 0.540042 0.836961 0.269533 0.039 Uiso 1 1 calc R U . . .
C36 C 0.6743(2) 0.9520(4) 0.3888(2) 0.0241(13) Uani 1 1 d . . . . .
C9 C 0.4876(2) 0.9581(5) 0.4522(3) 0.0317(15) Uani 1 1 d . . . . .
H9 H 0.481335 1.022736 0.449206 0.038 Uiso 1 1 calc R U . . .
C145 C 0.4384(2) 0.6897(5) 0.6147(3) 0.0320(15) Uani 1 1 d . . . . .
C45 C 0.6490(2) 0.7693(5) 0.5298(2) 0.0281(14) Uani 1 1 d . . . . .
H45 H 0.618026 0.767941 0.518926 0.034 Uiso 1 1 calc R U . . .
C64 C 0.5749(2) 1.2214(4) 0.5179(2) 0.0225(13) Uani 1 1 d . . . . .
C48 C 0.7673(2) 0.5944(5) 0.4059(3) 0.0394(19) Uani 1 1 d . . . . .
H48 H 0.773830 0.532110 0.414393 0.047 Uiso 1 1 calc R U . . .
C38 C 0.6432(3) 1.1702(5) 0.3298(3) 0.0409(17) Uani 1 1 d . . . . .
H38A H 0.637926 1.191093 0.299510 0.061 Uiso 1 1 calc R U . . .
H38B H 0.663339 1.214709 0.345016 0.061 Uiso 1 1 calc R U . . .
H38C H 0.613295 1.165999 0.345223 0.061 Uiso 1 1 calc R U . . .
C71 C 0.5209(2) 1.3512(5) 0.5837(3) 0.0339(16) Uani 1 1 d . . . . .
H71 H 0.537657 1.377191 0.559702 0.041 Uiso 1 1 calc R U . . .
C146 C 0.4499(3) 0.6428(5) 0.6529(3) 0.0412(17) Uani 1 1 d . . . . .
H146 H 0.426924 0.636154 0.675121 0.049 Uiso 1 1 calc R U . . .
C121 C 0.3519(2) 1.3312(5) 0.3764(3) 0.0365(17) Uani 1 1 d . . . . .
C87 C 0.6865(2) 1.0015(5) 0.7510(3) 0.0329(15) Uani 1 1 d . . . . .
H87 H 0.706550 0.979118 0.773506 0.039 Uiso 1 1 calc R U . . .
C2 C 0.5444(3) 0.4893(5) 0.4657(3) 0.0361(16) Uani 1 1 d . . . . .
H2 H 0.554099 0.426216 0.467313 0.043 Uiso 1 1 calc R U . . .
C82 C 0.5791(2) 0.9217(5) 0.6846(2) 0.0283(14) Uani 1 1 d . . . . .
C114 C 0.3767(2) 1.1396(5) 0.4705(3) 0.0334(15) Uani 1 1 d . . . . .
H114 H 0.365055 1.084835 0.456912 0.040 Uiso 1 1 calc R U . . .
C81 C 0.5538(2) 1.0218(5) 0.5525(2) 0.0269(14) Uani 1 1 d . . . . .
H81 H 0.547124 1.045434 0.524010 0.032 Uiso 1 1 calc R U . . .
C75 C 0.5100(2) 1.2284(5) 0.6360(3) 0.0320(14) Uani 1 1 d . . . . .
H75 H 0.518933 1.170376 0.648429 0.038 Uiso 1 1 calc R U . . .
C70 C 0.53476(18) 1.2651(4) 0.6010(2) 0.0243(13) Uani 1 1 d . . . . .
C28 C 0.6054(2) 1.0219(5) 0.2713(3) 0.0346(16) Uani 1 1 d . . . . .
H28 H 0.610082 1.078449 0.255646 0.041 Uiso 1 1 calc R U . . .
C119 C 0.2367(2) 1.1399(5) 0.3441(3) 0.0359(16) Uani 1 1 d . . . . .
H119 H 0.224576 1.129650 0.315402 0.043 Uiso 1 1 calc R U . . .
C127 C 0.3490(2) 0.6995(5) 0.6417(3) 0.0333(15) Uani 1 1 d . . . . .
C148 C 0.5285(2) 0.6132(5) 0.6278(3) 0.0425(19) Uani 1 1 d . . . . .
H148 H 0.558707 0.588606 0.632654 0.051 Uiso 1 1 calc R U . . .
C120 C 0.2822(2) 1.1700(5) 0.3495(3) 0.0324(15) Uani 1 1 d . . . . .
H120 H 0.300577 1.181350 0.324058 0.039 Uiso 1 1 calc R U . . .
C13 C 0.5213(2) 0.7205(5) 0.3463(2) 0.0355(16) Uani 1 1 d . . . . .
C149 C 0.5181(2) 0.6574(5) 0.5892(3) 0.0403(19) Uani 1 1 d . . . . .
H149 H 0.540956 0.662350 0.566708 0.048 Uiso 1 1 calc R U . . .
C85 C 0.6632(2) 1.1240(4) 0.7010(2) 0.0256(13) Uani 1 1 d . . . . .
C80 C 0.5470(2) 0.9275(5) 0.5619(2) 0.0300(15) Uani 1 1 d . . . . .
H80 H 0.536120 0.886731 0.539602 0.036 Uiso 1 1 calc R U . . .
C101 C 0.5882(3) 1.4560(5) 0.7109(3) 0.0410(17) Uani 1 1 d . . . . .
H101 H 0.587690 1.520751 0.704523 0.049 Uiso 1 1 calc R U . . .
C53 C 0.7683(2) 1.0503(5) 0.5554(2) 0.0287(14) Uani 1 1 d . . . . .
H53 H 0.774112 0.985194 0.555344 0.034 Uiso 1 1 calc R U . . .
C31 C 0.6801(2) 1.0438(4) 0.3751(2) 0.0270(14) Uani 1 1 d . . . . .
C74 C 0.4717(3) 1.2768(6) 0.6531(3) 0.0407(17) Uani 1 1 d . . . . .
H74 H 0.454732 1.251296 0.677067 0.049 Uiso 1 1 calc R U . . .
C115 C 0.3022(2) 1.1842(4) 0.3912(3) 0.0303(15) Uani 1 1 d . . . . .
C117 C 0.2265(2) 1.1385(5) 0.4215(3) 0.0326(15) Uani 1 1 d . . . . .
H117 H 0.207533 1.127923 0.446646 0.039 Uiso 1 1 calc R U . . .
C4 C 0.4861(3) 0.6060(5) 0.4743(3) 0.0400(18) Uani 1 1 d . . . . .
H4 H 0.455252 0.623976 0.481387 0.048 Uiso 1 1 calc R U . . .
C52 C 0.7252(2) 1.0832(4) 0.5690(2) 0.0232(13) Uani 1 1 d . . . . .
C118 C 0.2088(2) 1.1246(5) 0.3810(3) 0.0364(17) Uani 1 1 d . . . . .
H118 H 0.177488 1.104640 0.377567 0.044 Uiso 1 1 calc R U . . .
C113 C 0.3948(2) 1.1321(6) 0.5127(3) 0.0363(17) Uani 1 1 d . . . . .
H113 H 0.395453 1.073457 0.527162 0.044 Uiso 1 1 calc R U . . .
C151 C 0.8081(3) 1.1105(6) 0.1873(3) 0.0442(19) Uani 1 1 d . . . . .
C129 C 0.2856(3) 0.5946(6) 0.6630(3) 0.047(2) Uani 1 1 d . . . . .
H129 H 0.265487 0.544758 0.655212 0.057 Uiso 1 1 calc R U . . .
C60 C 0.7069(2) 1.5157(5) 0.5510(3) 0.0324(15) Uani 1 1 d . . . . .
H60 H 0.695626 1.577686 0.548975 0.039 Uiso 1 1 calc R U . . .
C98 C 0.5917(2) 1.2691(5) 0.7312(3) 0.0342(15) Uani 1 1 d . . . . .
H98 H 0.593226 1.204968 0.738576 0.041 Uiso 1 1 calc R U . . .
C110 C 0.3932(2) 1.3007(5) 0.4687(3) 0.0333(15) Uani 1 1 d . . . . .
H110 H 0.393584 1.359059 0.453932 0.040 Uiso 1 1 calc R U . . .
C62 C 0.6281(2) 1.4646(5) 0.5770(3) 0.0334(15) Uani 1 1 d . . . . .
H62A H 0.626777 1.520455 0.595406 0.050 Uiso 1 1 calc R U . . .
H62B H 0.614979 1.411733 0.593119 0.050 Uiso 1 1 calc R U . . .
H62C H 0.610081 1.474948 0.550007 0.050 Uiso 1 1 calc R U . . .
C32 C 0.6998(2) 1.1046(5) 0.4057(3) 0.0318(15) Uani 1 1 d . . . . .
H32 H 0.704973 1.167793 0.397929 0.038 Uiso 1 1 calc R U . . .
C58 C 0.7676(2) 1.4052(5) 0.5418(2) 0.0272(14) Uani 1 1 d . . . . .
H58 H 0.798655 1.389792 0.533969 0.033 Uiso 1 1 calc R U . . .
C84 C 0.6276(2) 1.0661(4) 0.6879(2) 0.0243(13) Uani 1 1 d . . . . .
C59 C 0.7526(2) 1.4952(5) 0.5400(3) 0.0345(16) Uani 1 1 d . . . . .
H59 H 0.773239 1.543382 0.531273 0.041 Uiso 1 1 calc R U . . .
C122 C 0.3233(3) 1.3954(5) 0.3971(3) 0.0422(19) Uani 1 1 d . . . . .
H122 H 0.308854 1.376863 0.423763 0.051 Uiso 1 1 calc R U . . .
C92 C 0.7282(3) 1.3174(6) 0.7381(3) 0.0432(18) Uani 1 1 d . . . . .
H92 H 0.701078 1.331694 0.754570 0.052 Uiso 1 1 calc R U . . .
C33 C 0.7119(2) 1.0739(5) 0.4474(3) 0.0339(16) Uani 1 1 d . . . . .
H33 H 0.724723 1.116910 0.467781 0.041 Uiso 1 1 calc R U . . .
C89 C 0.5863(3) 0.8155(5) 0.6898(3) 0.0355(16) Uani 1 1 d . . . . .
H89A H 0.587459 0.799712 0.721199 0.053 Uiso 1 1 calc R U . . .
H89B H 0.615534 0.797263 0.675738 0.053 Uiso 1 1 calc R U . . .
H89C H 0.560385 0.782349 0.675922 0.053 Uiso 1 1 calc R U . . .
C27 C 0.5728(2) 0.9602(5) 0.2567(3) 0.0362(17) Uani 1 1 d . . . . .
H27 H 0.555687 0.973889 0.230744 0.043 Uiso 1 1 calc R U . . .
C112 C 0.4118(2) 1.2104(6) 0.5336(3) 0.0398(18) Uani 1 1 d . . . . .
H112 H 0.423683 1.206905 0.562687 0.048 Uiso 1 1 calc R U . . .
C63 C 0.6879(2) 1.0197(4) 0.5843(3) 0.0331(16) Uani 1 1 d . . . . .
H63A H 0.677219 1.039193 0.613480 0.050 Uiso 1 1 calc R U . . .
H63B H 0.700005 0.956015 0.585886 0.050 Uiso 1 1 calc R U . . .
H63C H 0.661829 1.021835 0.563534 0.050 Uiso 1 1 calc R U . . .
C103 C 0.3937(2) 1.1605(5) 0.3688(2) 0.0338(15) Uani 1 1 d . . . . .
C19 C 0.6117(5) 0.6645(7) 0.3120(4) 0.0687(12) Uani 1 1 d . . . . .
C111 C 0.4110(2) 1.2955(6) 0.5106(3) 0.0363(17) Uani 1 1 d . . . . .
H111 H 0.422857 1.349976 0.524264 0.044 Uiso 1 1 calc R U . . .
C109 C 0.3745(2) 1.2232(5) 0.4467(2) 0.0298(14) Uani 1 1 d . . . . .
C130 C 0.2811(2) 0.6372(6) 0.7028(3) 0.046(2) Uani 1 1 d . . . . .
H130 H 0.258100 0.616887 0.723095 0.055 Uiso 1 1 calc R U . . .
C8 C 0.4533(2) 0.8989(5) 0.4668(3) 0.0365(16) Uani 1 1 d . . . . .
H8 H 0.423508 0.922508 0.474361 0.044 Uiso 1 1 calc R U . . .
C90 C 0.5351(2) 0.9503(6) 0.7104(3) 0.0373(17) Uani 1 1 d . . . . .
H90A H 0.508102 0.916973 0.698632 0.056 Uiso 1 1 calc R U . . .
H90B H 0.530174 1.017509 0.707393 0.056 Uiso 1 1 calc R U . . .
H90C H 0.539107 0.934667 0.741562 0.056 Uiso 1 1 calc R U . . .
C44 C 0.6572(2) 0.7586(4) 0.5743(3) 0.0320(16) Uani 1 1 d . . . . .
H44 H 0.631908 0.750919 0.594072 0.038 Uiso 1 1 calc R U . . .
C3 C 0.4993(3) 0.5138(5) 0.4764(3) 0.0414(19) Uani 1 1 d . . . . .
H3 H 0.477561 0.467515 0.485017 0.050 Uiso 1 1 calc R U . . .
C102 C 0.6218(3) 1.4017(5) 0.6928(3) 0.0383(17) Uani 1 1 d . . . . .
H102 H 0.643732 1.428543 0.673163 0.046 Uiso 1 1 calc R U . . .
C99 C 0.5569(3) 1.3242(6) 0.7488(3) 0.0423(18) Uani 1 1 d . . . . .
H99 H 0.534477 1.297595 0.768104 0.051 Uiso 1 1 calc R U . . .
C147 C 0.4942(3) 0.6044(7) 0.6601(3) 0.050(2) Uani 1 1 d . . . . .
H147 H 0.500864 0.572810 0.686854 0.060 Uiso 1 1 calc R U . . .
C140 C 0.3563(2) 0.7861(6) 0.5249(3) 0.0394(17) Uani 1 1 d . . . . .
H140 H 0.353851 0.848459 0.534971 0.047 Uiso 1 1 calc R U . . .
C126 C 0.3718(3) 1.3612(7) 0.3369(3) 0.054(2) Uani 1 1 d . . . . .
H126 H 0.391170 1.320457 0.320522 0.065 Uiso 1 1 calc R U . . .
C128 C 0.3200(2) 0.6246(5) 0.6335(3) 0.0388(17) Uani 1 1 d . . . . .
H128 H 0.323554 0.591764 0.606578 0.047 Uiso 1 1 calc R U . . .
C137 C 0.4359(3) 0.9966(5) 0.6245(3) 0.045(2) Uani 1 1 d . . . . .
H137 H 0.465383 1.025989 0.626874 0.053 Uiso 1 1 calc R U . . .
C14 C 0.5079(4) 0.6280(7) 0.3498(3) 0.059(3) Uani 1 1 d . . . . .
H14 H 0.530314 0.579866 0.346567 0.071 Uiso 1 1 calc R U . . .
C7 C 0.4626(2) 0.8054(5) 0.4703(3) 0.0296(14) Uani 1 1 d . . . . .
H7 H 0.439266 0.763284 0.480105 0.036 Uiso 1 1 calc R U . . .
C49 C 0.7923(3) 0.6352(6) 0.3714(3) 0.0450(19) Uani 1 1 d . . . . .
H49 H 0.815683 0.601011 0.356344 0.054 Uiso 1 1 calc R U . . .
C93 C 0.7717(3) 1.3370(6) 0.7556(3) 0.056(2) Uani 1 1 d . . . . .
H93 H 0.774357 1.361266 0.784583 0.067 Uiso 1 1 calc R U . . .
C6 C 0.5067(2) 0.7737(5) 0.4593(2) 0.0255(13) Uani 1 1 d . . . . .
C65 C 0.6124(2) 1.2378(4) 0.4901(2) 0.0284(14) Uani 1 1 d . . . . .
H65 H 0.642985 1.238769 0.501841 0.034 Uiso 1 1 calc R U . . .
C51 C 0.7481(2) 0.7753(5) 0.3812(3) 0.0324(15) Uani 1 1 d . . . . .
H51 H 0.741558 0.837289 0.372274 0.039 Uiso 1 1 calc R U . . .
C104 C 0.3845(3) 1.0720(6) 0.3517(3) 0.0482(19) Uani 1 1 d . . . . .
H104 H 0.353613 1.048657 0.352980 0.058 Uiso 1 1 calc R U . . .
C73 C 0.4584(2) 1.3611(5) 0.6355(3) 0.0428(18) Uani 1 1 d . . . . .
H73 H 0.432223 1.392998 0.647087 0.051 Uiso 1 1 calc R U . . .
C106 C 0.4646(3) 1.0481(9) 0.3317(3) 0.065(3) Uani 1 1 d . . . . .
H106 H 0.488342 1.010017 0.319454 0.078 Uiso 1 1 calc R U . . .
C18 C 0.4883(3) 0.7896(7) 0.3516(3) 0.0453(19) Uani 1 1 d . . . . .
H18 H 0.496923 0.853233 0.349537 0.054 Uiso 1 1 calc R U . . .
C134 C 0.3519(2) 0.9091(5) 0.6165(3) 0.0407(18) Uani 1 1 d . . . . .
H134 H 0.322331 0.880385 0.613056 0.049 Uiso 1 1 calc R U . . .
C150 C 0.4736(2) 0.6954(5) 0.5827(3) 0.0368(17) Uani 1 1 d . . . . .
H150 H 0.467093 0.726062 0.555731 0.044 Uiso 1 1 calc R U . . .
C133 C 0.3914(2) 0.8531(5) 0.6135(3) 0.0342(15) Uani 1 1 d . . . . .
C136 C 0.3959(3) 1.0485(5) 0.6281(3) 0.0400(17) Uani 1 1 d . . . . .
H136 H 0.397368 1.113639 0.633300 0.048 Uiso 1 1 calc R U . . .
C138 C 0.4333(2) 0.9008(5) 0.6174(3) 0.0361(16) Uani 1 1 d . . . . .
H138 H 0.461463 0.866599 0.615202 0.043 Uiso 1 1 calc R U . . .
C144 C 0.3747(2) 0.6279(6) 0.5367(3) 0.0419(19) Uani 1 1 d . . . . .
H144 H 0.385910 0.579009 0.554923 0.050 Uiso 1 1 calc R U . . .
C37 C 0.7113(3) 1.0799(6) 0.3006(3) 0.0403(18) Uani 1 1 d . . . . .
H37A H 0.726677 1.019065 0.300259 0.060 Uiso 1 1 calc R U . . .
H37B H 0.732418 1.126502 0.313008 0.060 Uiso 1 1 calc R U . . .
H37C H 0.702931 1.097661 0.270474 0.060 Uiso 1 1 calc R U . . .
C72 C 0.4830(2) 1.3992(5) 0.6011(3) 0.0382(17) Uani 1 1 d . . . . .
H72 H 0.474201 1.457776 0.589257 0.046 Uiso 1 1 calc R U . . .
C105 C 0.4186(4) 1.0176(7) 0.3329(4) 0.063(3) Uani 1 1 d . . . . .
H105 H 0.410743 0.958767 0.320702 0.076 Uiso 1 1 calc R U . . .
C50 C 0.7825(3) 0.7262(6) 0.3597(3) 0.0428(19) Uani 1 1 d . . . . .
H50 H 0.799584 0.755079 0.336689 0.051 Uiso 1 1 calc R U . . .
C132 C 0.3435(3) 0.7403(5) 0.6828(3) 0.0415(18) Uani 1 1 d . . . . .
H132 H 0.363193 0.790646 0.690725 0.050 Uiso 1 1 calc R U . . .
C96 C 0.7634(2) 1.2606(6) 0.6724(3) 0.0418(19) Uani 1 1 d . . . . .
H96 H 0.760822 1.233545 0.644023 0.050 Uiso 1 1 calc R U . . .
C108 C 0.4407(3) 1.1882(7) 0.3670(3) 0.0468(19) Uani 1 1 d . . . . .
H108 H 0.448968 1.246884 0.379083 0.056 Uiso 1 1 calc R U . . .
C141 C 0.3445(2) 0.7667(8) 0.4818(3) 0.052(2) Uani 1 1 d . . . . .
H141 H 0.334587 0.815668 0.463040 0.063 Uiso 1 1 calc R U . . .
C107 C 0.4749(3) 1.1347(8) 0.3486(3) 0.057(2) Uani 1 1 d . . . . .
H107 H 0.505921 1.157293 0.347529 0.068 Uiso 1 1 calc R U . . .
C135 C 0.3532(3) 1.0036(5) 0.6241(3) 0.0432(19) Uani 1 1 d . . . . .
H135 H 0.325125 1.037982 0.626578 0.052 Uiso 1 1 calc R U . . .
C12 C 0.6243(3) 0.5353(5) 0.4403(4) 0.050(2) Uani 1 1 d . . . . .
H12A H 0.645526 0.561821 0.462222 0.075 Uiso 1 1 calc R U . . .
H12B H 0.631216 0.561631 0.411324 0.075 Uiso 1 1 calc R U . . .
H12C H 0.628209 0.467617 0.439411 0.075 Uiso 1 1 calc R U . . .
C131 C 0.3100(3) 0.7099(6) 0.7132(3) 0.047(2) Uani 1 1 d . . . . .
H131 H 0.307379 0.739678 0.741049 0.056 Uiso 1 1 calc R U . . .
C20 C 0.6560(5) 0.6346(7) 0.3221(4) 0.0687(12) Uani 1 1 d . . . . .
H20 H 0.669616 0.652990 0.349259 0.082 Uiso 1 1 calc R U . . .
C94 C 0.8113(3) 1.3212(6) 0.7308(3) 0.054(2) Uani 1 1 d . . . . .
H94 H 0.840954 1.336399 0.742456 0.065 Uiso 1 1 calc R U . . .
C123 C 0.3142(3) 1.4839(6) 0.3821(4) 0.059(3) Uani 1 1 d . . . . .
H123 H 0.294493 1.524566 0.398194 0.071 Uiso 1 1 calc R U . . .
C152 C 0.8086(3) 1.1636(8) 0.2294(4) 0.063(2) Uani 1 1 d . . . . .
H15A H 0.840693 1.180247 0.236894 0.094 Uiso 1 1 calc R U . . .
H15B H 0.795402 1.125119 0.252924 0.094 Uiso 1 1 calc R U . . .
H15C H 0.790045 1.220381 0.226121 0.094 Uiso 1 1 calc R U . . .
C95 C 0.8078(3) 1.2833(8) 0.6892(4) 0.063(3) Uani 1 1 d . . . . .
H95 H 0.834890 1.272751 0.671988 0.075 Uiso 1 1 calc R U . . .
C125 C 0.3630(4) 1.4534(8) 0.3212(4) 0.073(4) Uani 1 1 d . . . . .
H125 H 0.377508 1.473789 0.294844 0.087 Uiso 1 1 calc R U . . .
C142 C 0.3470(3) 0.6761(9) 0.4657(3) 0.059(3) Uani 1 1 d . . . . .
H142 H 0.338531 0.662578 0.436108 0.071 Uiso 1 1 calc R U . . .
C124 C 0.3342(4) 1.5123(7) 0.3432(4) 0.066(3) Uani 1 1 d . . . . .
H124 H 0.328047 1.572630 0.331804 0.079 Uiso 1 1 calc R U . . .
B2 B 0.3876(2) 0.7397(5) 0.6059(3) 0.0308(17) Uani 1 1 d . . . . .
C143 C 0.3620(3) 0.6064(7) 0.4936(4) 0.055(2) Uani 1 1 d . . . . .
H143 H 0.363658 0.543990 0.483453 0.066 Uiso 1 1 calc R U . . .
B1 B 0.3554(3) 1.2240(5) 0.3957(3) 0.0304(16) Uani 1 1 d . . . . .
C17 C 0.4421(3) 0.7646(10) 0.3601(4) 0.072(3) Uani 1 1 d . . . . .
H17 H 0.419634 0.812518 0.363669 0.086 Uiso 1 1 calc R U . . .
C24 C 0.5909(5) 0.6380(7) 0.2722(4) 0.0687(12) Uani 1 1 d . . . . .
H24 H 0.560815 0.660068 0.264669 0.082 Uiso 1 1 calc R U . . .
C15 C 0.4610(5) 0.6058(10) 0.3582(3) 0.079(4) Uani 1 1 d . . . . .
H15 H 0.451697 0.542549 0.360443 0.095 Uiso 1 1 calc R U . . .
C153 C 0.7643(3) 1.0587(8) 0.1764(4) 0.066(3) Uani 1 1 d . . . . .
H15D H 0.739221 1.103308 0.170614 0.099 Uiso 1 1 calc R U . . .
H15E H 0.755607 1.018993 0.201328 0.099 Uiso 1 1 calc R U . . .
H15F H 0.769352 1.020122 0.150293 0.099 Uiso 1 1 calc R U . . .
C16 C 0.4284(4) 0.6760(12) 0.3633(4) 0.083(4) Uani 1 1 d . . . . .
H16 H 0.396708 0.661338 0.368969 0.100 Uiso 1 1 calc R U . . .
C21 C 0.6811(5) 0.5786(7) 0.2938(4) 0.0687(12) Uani 1 1 d . . . . .
H21 H 0.711359 0.557586 0.301640 0.082 Uiso 1 1 calc R U . . .
C22 C 0.6621(5) 0.5540(7) 0.2548(4) 0.0687(12) Uani 1 1 d . . . . .
H22 H 0.680120 0.519742 0.234200 0.082 Uiso 1 1 calc R U . . .
C23 C 0.6149(5) 0.5790(7) 0.2438(4) 0.0687(12) Uani 1 1 d . . . . .
H23 H 0.600580 0.555671 0.217910 0.082 Uiso 1 1 calc R U . . .
C154 C 0.5412(9) 0.367(2) 0.3005(11) 0.110(5) Uiso 0.4 1 d D . P . .
C155 C 0.5312(14) 0.290(3) 0.2698(12) 0.110(5) Uiso 0.4 1 d D . P . .
H15G H 0.525281 0.233083 0.285413 0.166 Uiso 0.4 1 d R U P . .
H15H H 0.503991 0.307413 0.253483 0.166 Uiso 0.4 1 d R U P . .
H15I H 0.556741 0.280973 0.249893 0.166 Uiso 0.4 1 d R U P . .
O4 O 0.5099(9) 0.3816(19) 0.3253(9) 0.110(5) Uiso 0.4 1 d D . P . .
C156 C 0.5851(10) 0.383(3) 0.3243(14) 0.110(5) Uiso 0.4 1 d D . P . .
H15J H 0.598346 0.329005 0.337680 0.166 Uiso 0.4 1 d R U P . .
H15K H 0.603006 0.400165 0.298820 0.166 Uiso 0.4 1 d R U P . .
H15L H 0.585566 0.433915 0.345030 0.166 Uiso 0.4 1 d R U P . .

loop_
_atom_site_aniso_label
_atom_site_aniso_U_11
_atom_site_aniso_U_22
_atom_site_aniso_U_33
_atom_site_aniso_U_23
_atom_site_aniso_U_13
_atom_site_aniso_U_12
Cu1 0.0216(4) 0.0227(4) 0.0241(5) -0.0008(4) 0.0022(4) -0.0022(3)
Cu2 0.0204(3) 0.0230(4) 0.0204(5) -0.0006(4) 0.0007(3) -0.0016(3)
P2 0.0223(6) 0.0200(7) 0.0226(9) 0.0009(6) 0.0015(6) -0.0019(5)
P3 0.0199(6) 0.0227(7) 0.0201(9) -0.0005(6) 0.0002(6) -0.0015(5)
P4 0.0252(6) 0.0255(8) 0.0177(9) -0.0009(6) -0.0017(6) -0.0048(6)
P1 0.0278(7) 0.0250(8) 0.0230(10) -0.0025(6) 0.0007(6) -0.0016(6)
O2 0.0258(18) 0.022(2) 0.020(2) 0.0002(17) -0.0059(16) -0.0027(16)
O1 0.0281(19) 0.023(2) 0.024(3) -0.0006(18) -0.0028(17) 0.0007(16)
N4 0.019(2) 0.020(2) 0.024(3) 0.000(2) 0.001(2) -0.0013(19)
N1 0.027(2) 0.019(2) 0.025(3) 0.001(2) 0.001(2) -0.003(2)
O3 0.055(3) 0.054(3) 0.055(4) 0.014(3) 0.013(3) 0.011(3)
N2 0.025(2) 0.024(3) 0.021(3) -0.004(2) 0.001(2) -0.001(2)
N3 0.023(2) 0.025(3) 0.022(3) 0.000(2) -0.002(2) -0.004(2)
C78 0.021(2) 0.025(3) 0.026(4) -0.001(3) 0.001(2) -0.004(2)
C88 0.031(3) 0.031(3) 0.028(4) 0.007(3) 0.000(3) 0.003(3)
C76 0.016(2) 0.026(3) 0.024(4) 0.002(2) -0.001(2) -0.001(2)
C56 0.026(3) 0.026(3) 0.013(3) -0.001(2) -0.002(2) 0.001(2)
C68 0.035(3) 0.035(4) 0.032(5) -0.006(3) -0.008(3) 0.006(3)
C77 0.020(2) 0.022(3) 0.029(4) -0.007(3) 0.004(2) -0.003(2)
C39 0.025(3) 0.024(3) 0.023(4) -0.001(3) 0.006(2) 0.007(2)
C5 0.024(3) 0.027(3) 0.027(4) -0.006(3) -0.002(3) -0.004(2)
C97 0.035(3) 0.033(3) 0.019(4) 0.002(3) -0.003(3) 0.007(3)
C86 0.029(3) 0.033(3) 0.026(4) 0.001(3) -0.003(3) -0.002(3)
C55 0.024(3) 0.027(3) 0.034(4) 0.003(3) 0.003(3) 0.000(2)
C61 0.029(3) 0.027(3) 0.023(4) -0.001(3) -0.003(2) -0.003(3)
C57 0.023(2) 0.022(3) 0.019(4) -0.003(2) 0.000(2) 0.001(2)
C30 0.035(3) 0.030(3) 0.029(4) 0.007(3) 0.012(3) -0.001(3)
C69 0.023(3) 0.032(3) 0.032(4) -0.005(3) -0.001(3) 0.004(2)
C40 0.024(3) 0.019(3) 0.032(4) 0.007(3) -0.003(3) -0.001(2)
C10 0.029(3) 0.026(3) 0.030(4) -0.004(3) 0.001(3) 0.003(3)
C66 0.039(3) 0.033(4) 0.023(4) -0.001(3) 0.008(3) 0.002(3)
C1 0.028(3) 0.026(3) 0.038(5) 0.000(3) 0.002(3) -0.001(3)
C34 0.032(3) 0.025(3) 0.028(4) -0.003(3) -0.001(3) -0.001(3)
C29 0.026(3) 0.030(3) 0.028(4) 0.002(3) 0.008(3) 0.003(3)
C54 0.026(3) 0.035(4) 0.043(5) 0.004(3) 0.007(3) 0.008(3)
C25 0.026(3) 0.028(3) 0.023(4) -0.001(3) 0.004(2) 0.008(2)
C83 0.029(3) 0.024(3) 0.027(4) 0.001(3) 0.003(3) -0.001(2)
C116 0.031(3) 0.027(3) 0.025(4) -0.001(3) -0.001(3) 0.006(2)
C67 0.055(4) 0.029(3) 0.019(4) -0.001(3) 0.000(3) 0.004(3)
C91 0.038(3) 0.023(3) 0.024(4) 0.004(3) -0.007(3) -0.010(3)
C35 0.021(2) 0.025(3) 0.032(4) -0.002(3) 0.001(2) 0.000(2)
C46 0.025(3) 0.026(3) 0.029(4) 0.001(3) -0.001(3) -0.002(2)
C42 0.030(3) 0.026(3) 0.040(5) 0.001(3) -0.006(3) 0.001(3)
C43 0.042(3) 0.029(3) 0.025(4) 0.000(3) -0.006(3) 0.003(3)
C139 0.017(3) 0.045(4) 0.041(5) 0.003(3) 0.001(3) -0.004(3)
C47 0.027(3) 0.027(3) 0.040(5) 0.004(3) -0.003(3) -0.004(2)
C100 0.047(4) 0.045(4) 0.036(5) -0.005(3) 0.005(3) 0.013(3)
C79 0.030(3) 0.022(3) 0.035(4) -0.006(3) 0.000(3) -0.003(2)
C11 0.038(3) 0.025(3) 0.039(5) -0.004(3) 0.012(3) 0.000(3)
C41 0.021(3) 0.031(3) 0.033(4) 0.004(3) 0.000(2) -0.001(2)
C26 0.027(3) 0.037(4) 0.033(4) -0.004(3) 0.000(3) 0.002(3)
C36 0.024(3) 0.023(3) 0.025(4) -0.006(3) 0.005(2) 0.001(2)
C9 0.036(3) 0.027(3) 0.032(4) -0.004(3) 0.001(3) 0.002(3)
C145 0.031(3) 0.028(3) 0.038(5) -0.008(3) 0.000(3) -0.006(3)
C45 0.022(3) 0.033(3) 0.030(4) 0.003(3) 0.004(2) 0.001(2)
C64 0.023(2) 0.021(3) 0.024(4) -0.004(2) -0.001(2) 0.004(2)
C48 0.031(3) 0.022(3) 0.066(6) -0.005(3) -0.005(3) 0.003(3)
C38 0.056(4) 0.027(3) 0.039(5) 0.004(3) -0.005(4) 0.001(3)
C71 0.030(3) 0.029(3) 0.043(5) -0.004(3) -0.004(3) 0.002(3)
C146 0.039(3) 0.046(4) 0.038(5) -0.006(3) 0.001(3) 0.008(3)
C121 0.032(3) 0.036(4) 0.041(5) 0.003(3) -0.010(3) -0.010(3)
C87 0.032(3) 0.030(3) 0.037(4) 0.006(3) -0.004(3) 0.002(3)
C2 0.041(3) 0.023(3) 0.044(5) 0.003(3) 0.001(3) -0.002(3)
C82 0.033(3) 0.026(3) 0.026(4) 0.001(3) 0.005(3) -0.001(3)
C114 0.031(3) 0.040(4) 0.029(4) -0.005(3) 0.002(3) 0.007(3)
C81 0.027(3) 0.029(3) 0.025(4) -0.004(3) -0.004(3) -0.004(2)
C75 0.031(3) 0.036(3) 0.030(4) -0.007(3) 0.000(3) 0.003(3)
C70 0.021(2) 0.030(3) 0.022(4) -0.009(3) -0.003(3) -0.001(2)
C28 0.035(3) 0.032(3) 0.037(5) 0.008(3) 0.006(3) 0.009(3)
C119 0.041(3) 0.029(3) 0.037(5) -0.005(3) -0.012(3) 0.001(3)
C127 0.029(3) 0.031(3) 0.040(5) 0.007(3) -0.006(3) 0.004(3)
C148 0.032(3) 0.041(4) 0.055(6) -0.014(4) -0.004(3) 0.008(3)
C120 0.038(3) 0.032(3) 0.027(4) -0.001(3) -0.002(3) 0.003(3)
C13 0.037(3) 0.051(4) 0.018(4) -0.001(3) -0.001(3) -0.017(3)
C149 0.028(3) 0.030(3) 0.063(6) -0.008(3) -0.004(3) 0.004(3)
C85 0.027(3) 0.025(3) 0.025(4) 0.000(3) 0.004(2) 0.001(2)
C80 0.037(3) 0.028(3) 0.024(4) -0.008(3) 0.000(3) -0.005(3)
C101 0.048(4) 0.035(4) 0.040(5) 0.003(3) 0.000(3) 0.006(3)
C53 0.031(3) 0.023(3) 0.032(4) -0.001(3) -0.001(3) 0.006(3)
C31 0.026(3) 0.024(3) 0.031(4) 0.001(3) 0.004(3) 0.003(2)
C74 0.039(3) 0.052(4) 0.032(5) -0.005(4) 0.009(3) 0.002(3)
C115 0.032(3) 0.024(3) 0.035(4) 0.001(3) 0.000(3) 0.002(3)
C117 0.027(3) 0.030(3) 0.040(5) 0.000(3) 0.005(3) -0.002(2)
C4 0.034(3) 0.034(4) 0.051(5) -0.004(3) 0.011(3) -0.007(3)
C52 0.025(3) 0.024(3) 0.020(4) -0.003(2) -0.002(2) 0.001(2)
C118 0.031(3) 0.029(3) 0.049(5) -0.005(3) -0.003(3) 0.000(3)
C113 0.030(3) 0.050(4) 0.030(5) 0.005(3) 0.002(3) 0.010(3)
C151 0.046(4) 0.042(4) 0.045(5) 0.019(4) 0.001(4) 0.014(3)
C129 0.047(4) 0.051(5) 0.044(6) 0.014(4) -0.010(4) -0.027(4)
C60 0.039(3) 0.021(3) 0.037(5) -0.003(3) -0.002(3) -0.004(3)
C98 0.041(3) 0.034(3) 0.028(4) -0.003(3) 0.008(3) -0.002(3)
C110 0.024(3) 0.045(4) 0.031(4) -0.006(3) 0.004(3) -0.004(3)
C62 0.031(3) 0.029(3) 0.040(5) 0.004(3) 0.002(3) 0.004(3)
C32 0.035(3) 0.026(3) 0.034(4) 0.002(3) -0.001(3) 0.004(3)
C58 0.024(3) 0.027(3) 0.030(4) 0.001(3) 0.004(3) -0.003(2)
C84 0.025(3) 0.031(3) 0.017(4) 0.000(3) -0.002(2) 0.002(2)
C59 0.035(3) 0.025(3) 0.043(5) 0.001(3) 0.007(3) -0.010(3)
C122 0.040(3) 0.032(4) 0.055(6) 0.002(3) -0.012(4) -0.003(3)
C92 0.047(4) 0.046(4) 0.037(5) -0.005(3) -0.014(3) -0.004(3)
C33 0.038(3) 0.024(3) 0.040(5) -0.008(3) -0.003(3) -0.005(3)
C89 0.051(4) 0.028(3) 0.028(4) 0.005(3) -0.006(3) -0.004(3)
C27 0.031(3) 0.045(4) 0.033(4) 0.006(3) -0.004(3) 0.014(3)
C112 0.023(3) 0.064(5) 0.032(5) 0.000(4) -0.001(3) 0.005(3)
C63 0.034(3) 0.020(3) 0.045(5) -0.001(3) 0.006(3) 0.000(3)
C103 0.038(3) 0.046(4) 0.017(4) 0.003(3) -0.004(3) 0.010(3)
C19 0.111(3) 0.053(2) 0.042(2) -0.0036(17) 0.013(2) 0.036(2)
C111 0.024(3) 0.053(4) 0.032(5) -0.010(3) 0.002(3) -0.007(3)
C109 0.024(3) 0.038(4) 0.028(4) -0.005(3) 0.003(2) 0.000(3)
C130 0.035(3) 0.054(5) 0.048(6) 0.022(4) 0.004(3) 0.004(3)
C8 0.027(3) 0.042(4) 0.040(5) -0.003(3) 0.002(3) 0.003(3)
C90 0.031(3) 0.049(4) 0.032(5) 0.001(3) 0.006(3) -0.010(3)
C44 0.034(3) 0.026(3) 0.036(5) 0.000(3) 0.009(3) 0.002(3)
C3 0.037(3) 0.032(4) 0.055(6) -0.001(3) 0.010(3) -0.013(3)
C102 0.048(4) 0.036(4) 0.031(5) 0.001(3) -0.003(3) -0.001(3)
C99 0.044(4) 0.050(4) 0.033(5) 0.000(3) 0.010(3) -0.003(3)
C147 0.054(4) 0.064(5) 0.033(5) -0.005(4) -0.006(4) 0.028(4)
C140 0.026(3) 0.056(5) 0.036(5) 0.004(4) 0.002(3) 0.000(3)
C126 0.057(5) 0.066(5) 0.038(5) 0.014(4) -0.011(4) -0.022(4)
C128 0.040(3) 0.044(4) 0.032(5) 0.008(3) -0.007(3) -0.014(3)
C137 0.041(4) 0.033(4) 0.060(6) 0.003(3) -0.002(3) -0.010(3)
C14 0.067(5) 0.072(6) 0.039(6) 0.015(4) -0.023(4) -0.041(5)
C7 0.025(3) 0.031(3) 0.033(4) -0.001(3) 0.001(3) 0.000(2)
C49 0.040(4) 0.041(4) 0.053(6) -0.008(4) 0.012(4) 0.004(3)
C93 0.072(6) 0.046(5) 0.050(6) -0.012(4) -0.020(5) -0.017(4)
C6 0.025(3) 0.028(3) 0.023(4) -0.002(3) -0.001(2) -0.003(2)
C65 0.030(3) 0.027(3) 0.028(4) 0.000(3) 0.001(3) -0.002(3)
C51 0.034(3) 0.030(3) 0.033(5) 0.004(3) 0.006(3) 0.005(3)
C104 0.053(4) 0.055(5) 0.037(5) -0.007(4) 0.000(4) 0.011(4)
C73 0.034(3) 0.046(4) 0.049(5) -0.018(4) 0.004(3) 0.013(3)
C106 0.056(5) 0.104(8) 0.033(5) -0.007(5) 0.002(4) 0.044(5)
C18 0.034(3) 0.076(6) 0.026(5) -0.007(4) 0.002(3) -0.010(4)
C134 0.031(3) 0.040(4) 0.052(5) -0.001(3) -0.005(3) 0.002(3)
C150 0.028(3) 0.039(4) 0.044(5) 0.000(3) 0.002(3) -0.003(3)
C133 0.033(3) 0.041(4) 0.029(4) -0.001(3) 0.002(3) -0.001(3)
C136 0.049(4) 0.035(4) 0.035(5) 0.004(3) 0.002(3) 0.001(3)
C138 0.030(3) 0.035(4) 0.043(5) 0.001(3) -0.001(3) -0.003(3)
C144 0.030(3) 0.052(5) 0.044(5) -0.014(4) 0.003(3) -0.006(3)
C37 0.038(3) 0.046(4) 0.036(5) 0.006(3) 0.008(3) -0.011(3)
C72 0.036(3) 0.031(3) 0.047(5) -0.010(3) -0.012(3) 0.008(3)
C105 0.079(6) 0.064(6) 0.046(6) -0.014(5) -0.001(5) 0.026(5)
C50 0.040(4) 0.044(4) 0.044(5) 0.002(4) 0.017(3) 0.006(3)
C132 0.047(4) 0.032(4) 0.045(5) -0.006(3) 0.010(3) -0.006(3)
C96 0.033(3) 0.067(5) 0.025(4) -0.003(4) 0.000(3) -0.017(3)
C108 0.038(4) 0.077(6) 0.026(5) -0.003(4) -0.003(3) 0.001(4)
C141 0.019(3) 0.093(7) 0.044(6) 0.008(5) -0.002(3) -0.002(4)
C107 0.039(4) 0.103(8) 0.030(5) -0.003(5) 0.002(3) 0.016(4)
C135 0.041(4) 0.036(4) 0.052(6) 0.002(3) -0.002(3) 0.003(3)
C12 0.037(3) 0.026(3) 0.088(7) 0.007(4) 0.018(4) 0.004(3)
C131 0.059(4) 0.042(4) 0.040(5) -0.003(3) 0.016(4) 0.004(4)
C20 0.111(3) 0.053(2) 0.042(2) -0.0036(17) 0.013(2) 0.036(2)
C94 0.048(4) 0.066(5) 0.049(6) 0.006(4) -0.021(4) -0.027(4)
C123 0.053(5) 0.038(4) 0.086(8) 0.003(5) -0.027(5) -0.008(4)
C152 0.057(5) 0.080(7) 0.052(7) 0.003(5) 0.007(4) -0.011(5)
C95 0.035(4) 0.104(8) 0.050(6) 0.014(5) -0.008(4) -0.024(4)
C125 0.088(7) 0.076(7) 0.053(7) 0.032(6) -0.017(6) -0.047(7)
C142 0.029(3) 0.113(9) 0.036(5) -0.017(5) 0.005(3) -0.014(4)
C124 0.072(6) 0.039(5) 0.088(9) 0.007(5) -0.028(6) -0.018(5)
B2 0.024(3) 0.033(4) 0.035(5) -0.005(3) 0.000(3) -0.006(3)
C143 0.036(4) 0.068(6) 0.060(7) -0.022(5) 0.007(4) -0.017(4)
B1 0.032(3) 0.030(4) 0.030(5) -0.002(3) -0.001(3) -0.004(3)
C17 0.034(4) 0.140(11) 0.042(6) -0.016(6) -0.002(4) -0.016(5)
C24 0.111(3) 0.053(2) 0.042(2) -0.0036(17) 0.013(2) 0.036(2)
C15 0.089(8) 0.113(9) 0.036(6) 0.027(6) -0.026(5) -0.070(8)
C153 0.057(5) 0.086(7) 0.055(7) 0.004(5) 0.006(5) -0.002(5)
C16 0.049(5) 0.151(12) 0.050(7) 0.013(7) -0.012(5) -0.058(8)
C21 0.111(3) 0.053(2) 0.042(2) -0.0036(17) 0.013(2) 0.036(2)
C22 0.111(3) 0.053(2) 0.042(2) -0.0036(17) 0.013(2) 0.036(2)
C23 0.111(3) 0.053(2) 0.042(2) -0.0036(17) 0.013(2) 0.036(2)

_geom_special_details            
;
 All esds (except the esd in the dihedral angle between two l.s. planes)
 are estimated using the full covariance matrix.  The cell esds are taken
 into account individually in the estimation of esds in distances, angles
 and torsion angles; correlations between esds in cell parameters are only
 used when they are defined by crystal symmetry.  An approximate (isotropic)
 treatment of cell esds is used for estimating esds involving l.s. planes.
;
loop_
_geom_bond_atom_site_label_1
_geom_bond_atom_site_label_2
_geom_bond_distance
_geom_bond_site_symmetry_2
_geom_bond_publ_flag
Cu1 P2 2.2551(16) . ?
Cu1 P1 2.309(2) . ?
Cu1 N1 2.094(5) . ?
Cu1 N2 2.129(5) . ?
Cu2 P3 2.2868(16) . ?
Cu2 P4 2.306(2) . ?
Cu2 N4 2.123(5) . ?
Cu2 N3 2.102(5) . ?
P2 C40 1.825(7) . ?
P2 C35 1.838(6) . ?
P2 C46 1.839(7) . ?
P3 C76 1.843(6) . ?
P3 C64 1.824(7) . ?
P3 C70 1.846(6) . ?
P4 C97 1.835(7) . ?
P4 C91 1.824(6) . ?
P4 C85 1.831(7) . ?
P1 C25 1.843(7) . ?
P1 C13 1.831(7) . ?
P1 C19 1.826(9) . ?
O2 C77 1.397(8) . ?
O2 C84 1.387(8) . ?
O1 C39 1.376(8) . ?
O1 C36 1.378(8) . ?
N4 C61 1.338(9) . ?
N4 C57 1.359(8) . ?
N1 C5 1.341(8) . ?
N1 C1 1.357(9) . ?
O3 C151 1.197(11) . ?
N2 C10 1.360(9) . ?
N2 C6 1.343(9) . ?
N3 C56 1.350(8) . ?
N3 C52 1.352(9) . ?
C78 C77 1.397(9) . ?
C78 C79 1.391(10) . ?
C78 C82 1.514(10) . ?
C88 H88 0.9500 . ?
C88 C83 1.400(10) . ?
C88 C87 1.376(10) . ?
C76 C77 1.368(10) . ?
C76 C81 1.402(9) . ?
C56 C55 1.389(9) . ?
C56 C57 1.477(9) . ?
C68 H68 0.9500 . ?
C68 C69 1.375(11) . ?
C68 C67 1.403(11) . ?
C39 C29 1.407(10) . ?
C39 C25 1.388(9) . ?
C5 C4 1.394(10) . ?
C5 C6 1.500(9) . ?
C97 C98 1.396(10) . ?
C97 C102 1.392(11) . ?
C86 H86 0.9500 . ?
C86 C87 1.388(10) . ?
C86 C85 1.412(10) . ?
C55 H55 0.9500 . ?
C55 C54 1.399(10) . ?
C61 C60 1.396(10) . ?
C61 C62 1.497(9) . ?
C57 C58 1.407(9) . ?
C30 C29 1.545(10) . ?
C30 C38 1.532(10) . ?
C30 C31 1.511(11) . ?
C30 C37 1.558(9) . ?
C69 H69 0.9500 . ?
C69 C64 1.397(9) . ?
C40 C41 1.411(9) . ?
C40 C45 1.402(9) . ?
C10 C11 1.483(9) . ?
C10 C9 1.389(9) . ?
C66 H66 0.9500 . ?
C66 C67 1.384(11) . ?
C66 C65 1.388(11) . ?
C1 C2 1.385(10) . ?
C1 C12 1.497(9) . ?
C34 H34 0.9500 . ?
C34 C35 1.395(10) . ?
C34 C33 1.393(10) . ?
C29 C28 1.404(11) . ?
C54 H54 0.9500 . ?
C54 C53 1.357(10) . ?
C25 C26 1.383(10) . ?
C83 C82 1.525(9) . ?
C83 C84 1.392(9) . ?
C116 H116 0.9500 . ?
C116 C115 1.403(10) . ?
C116 C117 1.402(9) . ?
C67 H67 0.9500 . ?
C91 C92 1.390(11) . ?
C91 C96 1.374(11) . ?
C35 C36 1.388(10) . ?
C46 C47 1.421(10) . ?
C46 C51 1.391(11) . ?
C42 H42 0.9500 . ?
C42 C43 1.382(11) . ?
C42 C41 1.378(11) . ?
C43 H43 0.9500 . ?
C43 C44 1.386(10) . ?
C139 C140 1.413(12) . ?
C139 C144 1.398(11) . ?
C139 B2 1.654(12) . ?
C47 H47 0.9500 . ?
C47 C48 1.372(11) . ?
C100 H100 0.9500 . ?
C100 C101 1.385(12) . ?
C100 C99 1.397(12) . ?
C79 H79 0.9500 . ?
C79 C80 1.368(11) . ?
C11 H11A 0.9800 . ?
C11 H11B 0.9800 . ?
C11 H11C 0.9800 . ?
C41 H41 0.9500 . ?
C26 H26 0.9500 . ?
C26 C27 1.393(11) . ?
C36 C31 1.394(9) . ?
C9 H9 0.9500 . ?
C9 C8 1.375(11) . ?
C145 C146 1.382(12) . ?
C145 C150 1.405(11) . ?
C145 B2 1.650(9) . ?
C45 H45 0.9500 . ?
C45 C44 1.382(12) . ?
C64 C65 1.388(10) . ?
C48 H48 0.9500 . ?
C48 C49 1.400(13) . ?
C38 H38A 0.9800 . ?
C38 H38B 0.9800 . ?
C38 H38C 0.9800 . ?
C71 H71 0.9500 . ?
C71 C70 1.401(10) . ?
C71 C72 1.395(10) . ?
C146 H146 0.9500 . ?
C146 C147 1.406(11) . ?
C121 C122 1.386(12) . ?
C121 C126 1.397(13) . ?
C121 B1 1.651(11) . ?
C87 H87 0.9500 . ?
C2 H2 0.9500 . ?
C2 C3 1.381(11) . ?
C82 C89 1.548(10) . ?
C82 C90 1.544(9) . ?
C114 H114 0.9500 . ?
C114 C113 1.388(11) . ?
C114 C109 1.403(11) . ?
C81 H81 0.9500 . ?
C81 C80 1.399(10) . ?
C75 H75 0.9500 . ?
C75 C70 1.384(11) . ?
C75 C74 1.403(11) . ?
C28 H28 0.9500 . ?
C28 C27 1.365(11) . ?
C119 H119 0.9500 . ?
C119 C120 1.389(10) . ?
C119 C118 1.397(12) . ?
C127 C128 1.385(10) . ?
C127 C132 1.391(12) . ?
C127 B2 1.658(11) . ?
C148 H148 0.9500 . ?
C148 C149 1.369(13) . ?
C148 C147 1.395(13) . ?
C120 H120 0.9500 . ?
C120 C115 1.407(11) . ?
C13 C14 1.388(12) . ?
C13 C18 1.382(13) . ?
C149 H149 0.9500 . ?
C149 C150 1.404(10) . ?
C85 C84 1.377(9) . ?
C80 H80 0.9500 . ?
C101 H101 0.9500 . ?
C101 C102 1.359(12) . ?
C53 H53 0.9500 . ?
C53 C52 1.388(9) . ?
C31 C32 1.398(11) . ?
C74 H74 0.9500 . ?
C74 C73 1.379(13) . ?
C115 B1 1.638(10) . ?
C117 H117 0.9500 . ?
C117 C118 1.347(12) . ?
C4 H4 0.9500 . ?
C4 C3 1.379(11) . ?
C52 C63 1.483(9) . ?
C118 H118 0.9500 . ?
C113 H113 0.9500 . ?
C113 C112 1.380(12) . ?
C151 C152 1.491(15) . ?
C151 C153 1.500(14) . ?
C129 H129 0.9500 . ?
C129 C130 1.362(14) . ?
C129 C128 1.402(12) . ?
C60 H60 0.9500 . ?
C60 C59 1.388(10) . ?
C98 H98 0.9500 . ?
C98 C99 1.384(11) . ?
C110 H110 0.9500 . ?
C110 C111 1.375(11) . ?
C110 C109 1.406(10) . ?
C62 H62A 0.9800 . ?
C62 H62B 0.9800 . ?
C62 H62C 0.9800 . ?
C32 H32 0.9500 . ?
C32 C33 1.384(11) . ?
C58 H58 0.9500 . ?
C58 C59 1.365(10) . ?
C59 H59 0.9500 . ?
C122 H122 0.9500 . ?
C122 C123 1.376(12) . ?
C92 H92 0.9500 . ?
C92 C93 1.389(12) . ?
C33 H33 0.9500 . ?
C89 H89A 0.9800 . ?
C89 H89B 0.9800 . ?
C89 H89C 0.9800 . ?
C27 H27 0.9500 . ?
C112 H112 0.9500 . ?
C112 C111 1.409(12) . ?
C63 H63A 0.9800 . ?
C63 H63B 0.9800 . ?
C63 H63C 0.9800 . ?
C103 C104 1.400(12) . ?
C103 C108 1.410(11) . ?
C103 B1 1.647(10) . ?
C19 C20 1.379(18) . ?
C19 C24 1.401(18) . ?
C111 H111 0.9500 . ?
C109 B1 1.645(11) . ?
C130 H130 0.9500 . ?
C130 C131 1.373(13) . ?
C8 H8 0.9500 . ?
C8 C7 1.375(11) . ?
C90 H90A 0.9800 . ?
C90 H90B 0.9800 . ?
C90 H90C 0.9800 . ?
C44 H44 0.9500 . ?
C3 H3 0.9500 . ?
C102 H102 0.9500 . ?
C99 H99 0.9500 . ?
C147 H147 0.9500 . ?
C140 H140 0.9500 . ?
C140 C141 1.380(13) . ?
C126 H126 0.9500 . ?
C126 C125 1.430(15) . ?
C128 H128 0.9500 . ?
C137 H137 0.9500 . ?
C137 C136 1.376(11) . ?
C137 C138 1.394(11) . ?
C14 H14 0.9500 . ?
C14 C15 1.411(16) . ?
C7 H7 0.9500 . ?
C7 C6 1.389(9) . ?
C49 H49 0.9500 . ?
C49 C50 1.385(12) . ?
C93 H93 0.9500 . ?
C93 C94 1.382(15) . ?
C65 H65 0.9500 . ?
C51 H51 0.9500 . ?
C51 C50 1.380(11) . ?
C104 H104 0.9500 . ?
C104 C105 1.379(13) . ?
C73 H73 0.9500 . ?
C73 C72 1.374(13) . ?
C106 H106 0.9500 . ?
C106 C105 1.393(16) . ?
C106 C107 1.379(16) . ?
C18 H18 0.9500 . ?
C18 C17 1.401(12) . ?
C134 H134 0.9500 . ?
C134 C133 1.395(10) . ?
C134 C135 1.379(11) . ?
C150 H150 0.9500 . ?
C133 C138 1.392(10) . ?
C133 B2 1.649(10) . ?
C136 H136 0.9500 . ?
C136 C135 1.392(11) . ?
C138 H138 0.9500 . ?
C144 H144 0.9500 . ?
C144 C143 1.395(14) . ?
C37 H37A 0.9800 . ?
C37 H37B 0.9800 . ?
C37 H37C 0.9800 . ?
C72 H72 0.9500 . ?
C105 H105 0.9500 . ?
C50 H50 0.9500 . ?
C132 H132 0.9500 . ?
C132 C131 1.403(12) . ?
C96 H96 0.9500 . ?
C96 C95 1.411(11) . ?
C108 H108 0.9500 . ?
C108 C107 1.369(13) . ?
C141 H141 0.9500 . ?
C141 C142 1.394(15) . ?
C107 H107 0.9500 . ?
C135 H135 0.9500 . ?
C12 H12A 0.9800 . ?
C12 H12B 0.9800 . ?
C12 H12C 0.9800 . ?
C131 H131 0.9500 . ?
C20 H20 0.9500 . ?
C20 C21 1.382(14) . ?
C94 H94 0.9500 . ?
C94 C95 1.381(15) . ?
C123 H123 0.9500 . ?
C123 C124 1.376(18) . ?
C152 H15A 0.9800 . ?
C152 H15B 0.9800 . ?
C152 H15C 0.9800 . ?
C95 H95 0.9500 . ?
C125 H125 0.9500 . ?
C125 C124 1.358(18) . ?
C142 H142 0.9500 . ?
C142 C143 1.382(16) . ?
C124 H124 0.9500 . ?
C143 H143 0.9500 . ?
C17 H17 0.9500 . ?
C17 C16 1.34(2) . ?
C24 H24 0.9500 . ?
C24 C23 1.393(14) . ?
C15 H15 0.9500 . ?
C15 C16 1.39(2) . ?
C153 H15D 0.9800 . ?
C153 H15E 0.9800 . ?
C153 H15F 0.9800 . ?
C16 H16 0.9500 . ?
C21 H21 0.9500 . ?
C21 C22 1.353(17) . ?
C22 H22 0.9500 . ?
C22 C23 1.441(18) . ?
C23 H23 0.9500 . ?
C154 C155 1.476(7) . ?
C154 O4 1.19(2) . ?
C154 C156 1.475(7) . ?
C155 H15G 0.9598 . ?
C155 H15H 0.9601 . ?
C155 H15I 0.9599 . ?
C156 H15J 0.9600 . ?
C156 H15K 0.9600 . ?
C156 H15L 0.9600 . ?

loop_
_geom_angle_atom_site_label_1
_geom_angle_atom_site_label_2
_geom_angle_atom_site_label_3
_geom_angle
_geom_angle_site_symmetry_1
_geom_angle_site_symmetry_3
_geom_angle_publ_flag
P2 Cu1 P1 118.00(7) . . ?
N1 Cu1 P2 124.05(16) . . ?
N1 Cu1 P1 103.83(16) . . ?
N1 Cu1 N2 79.3(2) . . ?
N2 Cu1 P2 123.14(15) . . ?
N2 Cu1 P1 100.66(16) . . ?
P3 Cu2 P4 113.47(7) . . ?
N4 Cu2 P3 118.06(15) . . ?
N4 Cu2 P4 113.25(16) . . ?
N3 Cu2 P3 120.11(15) . . ?
N3 Cu2 P4 108.54(16) . . ?
N3 Cu2 N4 78.9(2) . . ?
C40 P2 Cu1 114.5(2) . . ?
C40 P2 C35 105.1(3) . . ?
C40 P2 C46 102.9(3) . . ?
C35 P2 Cu1 111.92(19) . . ?
C35 P2 C46 101.6(3) . . ?
C46 P2 Cu1 119.1(2) . . ?
C76 P3 Cu2 112.98(18) . . ?
C76 P3 C70 102.3(3) . . ?
C64 P3 Cu2 114.0(2) . . ?
C64 P3 C76 103.5(3) . . ?
C64 P3 C70 101.7(3) . . ?
C70 P3 Cu2 120.2(2) . . ?
C97 P4 Cu2 111.8(2) . . ?
C91 P4 Cu2 118.2(2) . . ?
C91 P4 C97 104.8(3) . . ?
C91 P4 C85 100.6(3) . . ?
C85 P4 Cu2 117.0(2) . . ?
C85 P4 C97 102.5(3) . . ?
C25 P1 Cu1 116.8(2) . . ?
C13 P1 Cu1 104.8(2) . . ?
C13 P1 C25 105.7(3) . . ?
C19 P1 Cu1 122.7(4) . . ?
C19 P1 C25 99.7(4) . . ?
C19 P1 C13 105.7(5) . . ?
C84 O2 C77 116.0(5) . . ?
C39 O1 C36 118.5(5) . . ?
C61 N4 Cu2 128.6(4) . . ?
C61 N4 C57 118.7(5) . . ?
C57 N4 Cu2 112.2(4) . . ?
C5 N1 Cu1 113.6(4) . . ?
C5 N1 C1 118.7(5) . . ?
C1 N1 Cu1 127.0(4) . . ?
C10 N2 Cu1 127.6(4) . . ?
C6 N2 Cu1 112.8(4) . . ?
C6 N2 C10 118.8(5) . . ?
C56 N3 Cu2 113.3(4) . . ?
C56 N3 C52 120.0(5) . . ?
C52 N3 Cu2 126.0(4) . . ?
C77 C78 C82 118.0(6) . . ?
C79 C78 C77 115.5(6) . . ?
C79 C78 C82 126.3(6) . . ?
C83 C88 H88 119.1 . . ?
C87 C88 H88 119.1 . . ?
C87 C88 C83 121.8(6) . . ?
C77 C76 P3 118.2(5) . . ?
C77 C76 C81 117.7(6) . . ?
C81 C76 P3 124.0(5) . . ?
N3 C56 C55 121.3(6) . . ?
N3 C56 C57 116.5(5) . . ?
C55 C56 C57 122.1(6) . . ?
C69 C68 H68 120.4 . . ?
C69 C68 C67 119.1(7) . . ?
C67 C68 H68 120.4 . . ?
O2 C77 C78 119.1(6) . . ?
C76 C77 O2 116.1(5) . . ?
C76 C77 C78 124.8(6) . . ?
O1 C39 C29 119.7(6) . . ?
O1 C39 C25 117.3(6) . . ?
C25 C39 C29 123.0(6) . . ?
N1 C5 C4 121.9(6) . . ?
N1 C5 C6 116.7(6) . . ?
C4 C5 C6 121.3(6) . . ?
C98 C97 P4 123.2(5) . . ?
C102 C97 P4 118.2(6) . . ?
C102 C97 C98 118.5(7) . . ?
C87 C86 H86 120.2 . . ?
C87 C86 C85 119.6(6) . . ?
C85 C86 H86 120.2 . . ?
C56 C55 H55 120.7 . . ?
C56 C55 C54 118.6(6) . . ?
C54 C55 H55 120.7 . . ?
N4 C61 C60 121.8(6) . . ?
N4 C61 C62 118.0(6) . . ?
C60 C61 C62 120.2(6) . . ?
N4 C57 C56 116.5(5) . . ?
N4 C57 C58 121.6(6) . . ?
C58 C57 C56 121.9(5) . . ?
C29 C30 C37 109.7(6) . . ?
C38 C30 C29 108.5(6) . . ?
C38 C30 C37 108.7(6) . . ?
C31 C30 C29 110.1(5) . . ?
C31 C30 C38 111.4(6) . . ?
C31 C30 C37 108.4(6) . . ?
C68 C69 H69 119.3 . . ?
C68 C69 C64 121.3(6) . . ?
C64 C69 H69 119.3 . . ?
C41 C40 P2 122.2(5) . . ?
C45 C40 P2 118.6(5) . . ?
C45 C40 C41 119.1(6) . . ?
N2 C10 C11 118.2(5) . . ?
N2 C10 C9 120.7(6) . . ?
C9 C10 C11 121.1(6) . . ?
C67 C66 H66 120.1 . . ?
C67 C66 C65 119.8(7) . . ?
C65 C66 H66 120.1 . . ?
N1 C1 C2 121.9(6) . . ?
N1 C1 C12 116.9(6) . . ?
C2 C1 C12 121.2(6) . . ?
C35 C34 H34 120.6 . . ?
C33 C34 H34 120.6 . . ?
C33 C34 C35 118.8(7) . . ?
C39 C29 C30 120.5(6) . . ?
C28 C29 C39 116.0(6) . . ?
C28 C29 C30 123.5(6) . . ?
C55 C54 H54 120.4 . . ?
C53 C54 C55 119.1(6) . . ?
C53 C54 H54 120.4 . . ?
C39 C25 P1 116.9(5) . . ?
C26 C25 P1 124.6(5) . . ?
C26 C25 C39 118.5(6) . . ?
C88 C83 C82 126.6(6) . . ?
C84 C83 C88 115.3(6) . . ?
C84 C83 C82 118.0(6) . . ?
C115 C116 H116 119.0 . . ?
C117 C116 H116 119.0 . . ?
C117 C116 C115 122.0(7) . . ?
C68 C67 H67 119.9 . . ?
C66 C67 C68 120.3(7) . . ?
C66 C67 H67 119.9 . . ?
C92 C91 P4 123.3(6) . . ?
C96 C91 P4 117.6(5) . . ?
C96 C91 C92 119.0(7) . . ?
C34 C35 P2 124.7(5) . . ?
C36 C35 P2 117.0(5) . . ?
C36 C35 C34 118.2(6) . . ?
C47 C46 P2 119.6(5) . . ?
C51 C46 P2 123.1(5) . . ?
C51 C46 C47 117.1(6) . . ?
C43 C42 H42 119.8 . . ?
C41 C42 H42 119.8 . . ?
C41 C42 C43 120.4(6) . . ?
C42 C43 H43 119.7 . . ?
C42 C43 C44 120.5(7) . . ?
C44 C43 H43 119.7 . . ?
C140 C139 B2 123.6(7) . . ?
C144 C139 C140 114.4(8) . . ?
C144 C139 B2 122.0(7) . . ?
C46 C47 H47 119.5 . . ?
C48 C47 C46 121.0(7) . . ?
C48 C47 H47 119.5 . . ?
C101 C100 H100 120.6 . . ?
C101 C100 C99 118.7(7) . . ?
C99 C100 H100 120.6 . . ?
C78 C79 H79 118.9 . . ?
C80 C79 C78 122.2(6) . . ?
C80 C79 H79 118.9 . . ?
C10 C11 H11A 109.5 . . ?
C10 C11 H11B 109.5 . . ?
C10 C11 H11C 109.5 . . ?
H11A C11 H11B 109.5 . . ?
H11A C11 H11C 109.5 . . ?
H11B C11 H11C 109.5 . . ?
C40 C41 H41 120.1 . . ?
C42 C41 C40 119.7(6) . . ?
C42 C41 H41 120.1 . . ?
C25 C26 H26 120.2 . . ?
C25 C26 C27 119.5(6) . . ?
C27 C26 H26 120.2 . . ?
O1 C36 C35 114.9(6) . . ?
O1 C36 C31 120.8(6) . . ?
C35 C36 C31 124.3(6) . . ?
C10 C9 H9 120.0 . . ?
C8 C9 C10 120.0(6) . . ?
C8 C9 H9 120.0 . . ?
C146 C145 C150 115.9(6) . . ?
C146 C145 B2 124.0(6) . . ?
C150 C145 B2 120.1(7) . . ?
C40 C45 H45 119.9 . . ?
C44 C45 C40 120.2(6) . . ?
C44 C45 H45 119.9 . . ?
C69 C64 P3 121.9(5) . . ?
C65 C64 P3 119.4(5) . . ?
C65 C64 C69 118.7(6) . . ?
C47 C48 H48 119.7 . . ?
C47 C48 C49 120.6(7) . . ?
C49 C48 H48 119.7 . . ?
C30 C38 H38A 109.5 . . ?
C30 C38 H38B 109.5 . . ?
C30 C38 H38C 109.5 . . ?
H38A C38 H38B 109.5 . . ?
H38A C38 H38C 109.5 . . ?
H38B C38 H38C 109.5 . . ?
C70 C71 H71 119.5 . . ?
C72 C71 H71 119.5 . . ?
C72 C71 C70 121.1(7) . . ?
C145 C146 H146 118.7 . . ?
C145 C146 C147 122.6(8) . . ?
C147 C146 H146 118.7 . . ?
C122 C121 C126 115.2(8) . . ?
C122 C121 B1 119.7(7) . . ?
C126 C121 B1 124.7(8) . . ?
C88 C87 C86 120.9(7) . . ?
C88 C87 H87 119.5 . . ?
C86 C87 H87 119.5 . . ?
C1 C2 H2 120.5 . . ?
C3 C2 C1 119.0(6) . . ?
C3 C2 H2 120.5 . . ?
C78 C82 C83 108.4(5) . . ?
C78 C82 C89 112.4(6) . . ?
C78 C82 C90 107.8(6) . . ?
C83 C82 C89 111.1(6) . . ?
C83 C82 C90 108.4(6) . . ?
C90 C82 C89 108.6(6) . . ?
C113 C114 H114 118.0 . . ?
C113 C114 C109 124.0(7) . . ?
C109 C114 H114 118.0 . . ?
C76 C81 H81 120.3 . . ?
C80 C81 C76 119.4(7) . . ?
C80 C81 H81 120.3 . . ?
C70 C75 H75 120.0 . . ?
C70 C75 C74 119.9(7) . . ?
C74 C75 H75 120.0 . . ?
C71 C70 P3 119.2(6) . . ?
C75 C70 P3 122.2(5) . . ?
C75 C70 C71 118.6(6) . . ?
C29 C28 H28 119.4 . . ?
C27 C28 C29 121.2(7) . . ?
C27 C28 H28 119.4 . . ?
C120 C119 H119 120.1 . . ?
C120 C119 C118 119.7(7) . . ?
C118 C119 H119 120.1 . . ?
C128 C127 C132 114.9(7) . . ?
C128 C127 B2 123.9(7) . . ?
C132 C127 B2 121.2(6) . . ?
C149 C148 H148 120.3 . . ?
C149 C148 C147 119.5(7) . . ?
C147 C148 H148 120.3 . . ?
C119 C120 H120 118.8 . . ?
C119 C120 C115 122.5(7) . . ?
C115 C120 H120 118.8 . . ?
C14 C13 P1 118.3(7) . . ?
C18 C13 P1 120.7(6) . . ?
C18 C13 C14 119.2(8) . . ?
C148 C149 H149 120.1 . . ?
C148 C149 C150 119.9(7) . . ?
C150 C149 H149 120.1 . . ?
C86 C85 P4 124.9(5) . . ?
C84 C85 P4 118.2(5) . . ?
C84 C85 C86 117.0(6) . . ?
C79 C80 C81 120.4(6) . . ?
C79 C80 H80 119.8 . . ?
C81 C80 H80 119.8 . . ?
C100 C101 H101 119.4 . . ?
C102 C101 C100 121.2(7) . . ?
C102 C101 H101 119.4 . . ?
C54 C53 H53 119.6 . . ?
C54 C53 C52 120.8(6) . . ?
C52 C53 H53 119.6 . . ?
C36 C31 C30 121.3(6) . . ?
C36 C31 C32 116.1(7) . . ?
C32 C31 C30 122.5(6) . . ?
C75 C74 H74 119.7 . . ?
C73 C74 C75 120.6(8) . . ?
C73 C74 H74 119.7 . . ?
C116 C115 C120 115.4(6) . . ?
C116 C115 B1 124.0(7) . . ?
C120 C115 B1 120.5(6) . . ?
C116 C117 H117 119.6 . . ?
C118 C117 C116 120.8(7) . . ?
C118 C117 H117 119.6 . . ?
C5 C4 H4 120.5 . . ?
C3 C4 C5 119.0(7) . . ?
C3 C4 H4 120.5 . . ?
N3 C52 C53 120.2(6) . . ?
N3 C52 C63 117.9(5) . . ?
C53 C52 C63 121.9(6) . . ?
C119 C118 H118 120.2 . . ?
C117 C118 C119 119.6(6) . . ?
C117 C118 H118 120.2 . . ?
C114 C113 H113 120.2 . . ?
C112 C113 C114 119.5(7) . . ?
C112 C113 H113 120.2 . . ?
O3 C151 C152 121.6(8) . . ?
O3 C151 C153 121.7(9) . . ?
C152 C151 C153 116.8(8) . . ?
C130 C129 H129 120.1 . . ?
C130 C129 C128 119.8(7) . . ?
C128 C129 H129 120.1 . . ?
C61 C60 H60 120.4 . . ?
C59 C60 C61 119.3(6) . . ?
C59 C60 H60 120.4 . . ?
C97 C98 H98 119.8 . . ?
C99 C98 C97 120.4(7) . . ?
C99 C98 H98 119.8 . . ?
C111 C110 H110 118.7 . . ?
C111 C110 C109 122.5(7) . . ?
C109 C110 H110 118.7 . . ?
C61 C62 H62A 109.5 . . ?
C61 C62 H62B 109.5 . . ?
C61 C62 H62C 109.5 . . ?
H62A C62 H62B 109.5 . . ?
H62A C62 H62C 109.5 . . ?
H62B C62 H62C 109.5 . . ?
C31 C32 H32 119.6 . . ?
C33 C32 C31 120.8(6) . . ?
C33 C32 H32 119.6 . . ?
C57 C58 H58 120.5 . . ?
C59 C58 C57 119.0(6) . . ?
C59 C58 H58 120.5 . . ?
O2 C84 C83 119.4(5) . . ?
C85 C84 O2 115.3(6) . . ?
C85 C84 C83 125.3(6) . . ?
C60 C59 H59 120.3 . . ?
C58 C59 C60 119.4(6) . . ?
C58 C59 H59 120.3 . . ?
C121 C122 H122 117.3 . . ?
C123 C122 C121 125.3(10) . . ?
C123 C122 H122 117.3 . . ?
C91 C92 H92 119.6 . . ?
C93 C92 C91 120.7(8) . . ?
C93 C92 H92 119.6 . . ?
C34 C33 H33 119.1 . . ?
C32 C33 C34 121.8(7) . . ?
C32 C33 H33 119.1 . . ?
C82 C89 H89A 109.5 . . ?
C82 C89 H89B 109.5 . . ?
C82 C89 H89C 109.5 . . ?
H89A C89 H89B 109.5 . . ?
H89A C89 H89C 109.5 . . ?
H89B C89 H89C 109.5 . . ?
C26 C27 H27 119.4 . . ?
C28 C27 C26 121.3(7) . . ?
C28 C27 H27 119.4 . . ?
C113 C112 H112 120.8 . . ?
C113 C112 C111 118.3(7) . . ?
C111 C112 H112 120.8 . . ?
C52 C63 H63A 109.5 . . ?
C52 C63 H63B 109.5 . . ?
C52 C63 H63C 109.5 . . ?
H63A C63 H63B 109.5 . . ?
H63A C63 H63C 109.5 . . ?
H63B C63 H63C 109.5 . . ?
C104 C103 C108 115.0(7) . . ?
C104 C103 B1 124.2(7) . . ?
C108 C103 B1 120.3(7) . . ?
C20 C19 P1 118.7(9) . . ?
C20 C19 C24 120.2(9) . . ?
C24 C19 P1 120.8(9) . . ?
C110 C111 C112 120.9(7) . . ?
C110 C111 H111 119.6 . . ?
C112 C111 H111 119.6 . . ?
C114 C109 C110 114.7(7) . . ?
C114 C109 B1 120.4(6) . . ?
C110 C109 B1 124.7(6) . . ?
C129 C130 H130 120.3 . . ?
C129 C130 C131 119.3(7) . . ?
C131 C130 H130 120.3 . . ?
C9 C8 H8 120.3 . . ?
C9 C8 C7 119.5(6) . . ?
C7 C8 H8 120.3 . . ?
C82 C90 H90A 109.5 . . ?
C82 C90 H90B 109.5 . . ?
C82 C90 H90C 109.5 . . ?
H90A C90 H90B 109.5 . . ?
H90A C90 H90C 109.5 . . ?
H90B C90 H90C 109.5 . . ?
C43 C44 H44 120.1 . . ?
C45 C44 C43 119.9(7) . . ?
C45 C44 H44 120.1 . . ?
C2 C3 H3 120.3 . . ?
C4 C3 C2 119.4(7) . . ?
C4 C3 H3 120.3 . . ?
C97 C102 H102 119.5 . . ?
C101 C102 C97 121.0(8) . . ?
C101 C102 H102 119.5 . . ?
C100 C99 H99 119.9 . . ?
C98 C99 C100 120.1(7) . . ?
C98 C99 H99 119.9 . . ?
C146 C147 H147 120.2 . . ?
C148 C147 C146 119.6(8) . . ?
C148 C147 H147 120.2 . . ?
C139 C140 H140 118.5 . . ?
C141 C140 C139 122.9(9) . . ?
C141 C140 H140 118.5 . . ?
C121 C126 H126 120.0 . . ?
C121 C126 C125 120.0(10) . . ?
C125 C126 H126 120.0 . . ?
C127 C128 C129 123.3(8) . . ?
C127 C128 H128 118.3 . . ?
C129 C128 H128 118.3 . . ?
C136 C137 H137 119.9 . . ?
C136 C137 C138 120.2(7) . . ?
C138 C137 H137 119.9 . . ?
C13 C14 H14 120.1 . . ?
C13 C14 C15 119.7(12) . . ?
C15 C14 H14 120.1 . . ?
C8 C7 H7 120.7 . . ?
C8 C7 C6 118.6(6) . . ?
C6 C7 H7 120.7 . . ?
C48 C49 H49 120.6 . . ?
C50 C49 C48 118.9(7) . . ?
C50 C49 H49 120.6 . . ?
C92 C93 H93 120.1 . . ?
C94 C93 C92 119.9(9) . . ?
C94 C93 H93 120.1 . . ?
N2 C6 C5 116.1(5) . . ?
N2 C6 C7 122.5(6) . . ?
C7 C6 C5 121.4(6) . . ?
C66 C65 C64 120.8(6) . . ?
C66 C65 H65 119.6 . . ?
C64 C65 H65 119.6 . . ?
C46 C51 H51 119.1 . . ?
C50 C51 C46 121.9(7) . . ?
C50 C51 H51 119.1 . . ?
C103 C104 H104 118.8 . . ?
C105 C104 C103 122.4(9) . . ?
C105 C104 H104 118.8 . . ?
C74 C73 H73 119.9 . . ?
C72 C73 C74 120.2(6) . . ?
C72 C73 H73 119.9 . . ?
C105 C106 H106 120.7 . . ?
C107 C106 H106 120.7 . . ?
C107 C106 C105 118.5(8) . . ?
C13 C18 H18 120.3 . . ?
C13 C18 C17 119.3(10) . . ?
C17 C18 H18 120.3 . . ?
C133 C134 H134 118.1 . . ?
C135 C134 H134 118.1 . . ?
C135 C134 C133 123.8(7) . . ?
C145 C150 H150 118.8 . . ?
C149 C150 C145 122.5(8) . . ?
C149 C150 H150 118.8 . . ?
C134 C133 B2 121.7(6) . . ?
C138 C133 C134 114.5(7) . . ?
C138 C133 B2 123.8(6) . . ?
C137 C136 H136 120.7 . . ?
C137 C136 C135 118.6(7) . . ?
C135 C136 H136 120.7 . . ?
C137 C138 H138 118.5 . . ?
C133 C138 C137 123.1(7) . . ?
C133 C138 H138 118.5 . . ?
C139 C144 H144 118.2 . . ?
C143 C144 C139 123.6(9) . . ?
C143 C144 H144 118.2 . . ?
C30 C37 H37A 109.5 . . ?
C30 C37 H37B 109.5 . . ?
C30 C37 H37C 109.5 . . ?
H37A C37 H37B 109.5 . . ?
H37A C37 H37C 109.5 . . ?
H37B C37 H37C 109.5 . . ?
C71 C72 H72 120.2 . . ?
C73 C72 C71 119.6(7) . . ?
C73 C72 H72 120.2 . . ?
C104 C105 C106 120.5(10) . . ?
C104 C105 H105 119.7 . . ?
C106 C105 H105 119.7 . . ?
C49 C50 H50 119.8 . . ?
C51 C50 C49 120.5(8) . . ?
C51 C50 H50 119.8 . . ?
C127 C132 H132 118.7 . . ?
C127 C132 C131 122.6(7) . . ?
C131 C132 H132 118.7 . . ?
C91 C96 H96 119.5 . . ?
C91 C96 C95 120.9(8) . . ?
C95 C96 H96 119.5 . . ?
C103 C108 H108 118.4 . . ?
C107 C108 C103 123.1(9) . . ?
C107 C108 H108 118.4 . . ?
C140 C141 H141 119.7 . . ?
C140 C141 C142 120.7(9) . . ?
C142 C141 H141 119.7 . . ?
C106 C107 H107 119.8 . . ?
C108 C107 C106 120.4(9) . . ?
C108 C107 H107 119.8 . . ?
C134 C135 C136 119.8(7) . . ?
C134 C135 H135 120.1 . . ?
C136 C135 H135 120.1 . . ?
C1 C12 H12A 109.5 . . ?
C1 C12 H12B 109.5 . . ?
C1 C12 H12C 109.5 . . ?
H12A C12 H12B 109.5 . . ?
H12A C12 H12C 109.5 . . ?
H12B C12 H12C 109.5 . . ?
C130 C131 C132 120.0(8) . . ?
C130 C131 H131 120.0 . . ?
C132 C131 H131 120.0 . . ?
C19 C20 H20 119.2 . . ?
C19 C20 C21 121.7(12) . . ?
C21 C20 H20 119.2 . . ?
C93 C94 H94 119.8 . . ?
C95 C94 C93 120.3(7) . . ?
C95 C94 H94 119.8 . . ?
C122 C123 H123 120.7 . . ?
C122 C123 C124 118.6(11) . . ?
C124 C123 H123 120.7 . . ?
C151 C152 H15A 109.5 . . ?
C151 C152 H15B 109.5 . . ?
C151 C152 H15C 109.5 . . ?
H15A C152 H15B 109.5 . . ?
H15A C152 H15C 109.5 . . ?
H15B C152 H15C 109.5 . . ?
C96 C95 H95 120.5 . . ?
C94 C95 C96 119.1(9) . . ?
C94 C95 H95 120.5 . . ?
C126 C125 H125 119.3 . . ?
C124 C125 C126 121.4(10) . . ?
C124 C125 H125 119.3 . . ?
C141 C142 H142 120.8 . . ?
C143 C142 C141 118.4(9) . . ?
C143 C142 H142 120.8 . . ?
C123 C124 H124 120.3 . . ?
C125 C124 C123 119.5(9) . . ?
C125 C124 H124 120.3 . . ?
C139 B2 C127 111.3(5) . . ?
C145 B2 C139 108.1(6) . . ?
C145 B2 C127 109.6(6) . . ?
C133 B2 C139 110.0(6) . . ?
C133 B2 C145 110.5(5) . . ?
C133 B2 C127 107.2(6) . . ?
C144 C143 H143 120.0 . . ?
C142 C143 C144 119.9(9) . . ?
C142 C143 H143 120.0 . . ?
C115 B1 C121 103.9(5) . . ?
C115 B1 C103 112.9(6) . . ?
C115 B1 C109 112.9(6) . . ?
C103 B1 C121 112.4(6) . . ?
C109 B1 C121 111.2(6) . . ?
C109 B1 C103 103.8(5) . . ?
C18 C17 H17 118.8 . . ?
C16 C17 C18 122.5(12) . . ?
C16 C17 H17 118.8 . . ?
C19 C24 H24 120.4 . . ?
C23 C24 C19 119.2(11) . . ?
C23 C24 H24 120.4 . . ?
C14 C15 H15 119.9 . . ?
C16 C15 C14 120.2(10) . . ?
C16 C15 H15 119.9 . . ?
C151 C153 H15D 109.5 . . ?
C151 C153 H15E 109.5 . . ?
C151 C153 H15F 109.5 . . ?
H15D C153 H15E 109.5 . . ?
H15D C153 H15F 109.5 . . ?
H15E C153 H15F 109.5 . . ?
C17 C16 C15 119.0(9) . . ?
C17 C16 H16 120.5 . . ?
C15 C16 H16 120.5 . . ?
C20 C21 H21 120.5 . . ?
C22 C21 C20 119.1(12) . . ?
C22 C21 H21 120.5 . . ?
C21 C22 H22 119.4 . . ?
C21 C22 C23 121.2(9) . . ?
C23 C22 H22 119.4 . . ?
C24 C23 C22 118.4(11) . . ?
C24 C23 H23 120.8 . . ?
C22 C23 H23 120.8 . . ?
O4 C154 C155 113(2) . . ?
O4 C154 C156 108(2) . . ?
C156 C154 C155 127(2) . . ?
C154 C155 H15G 111.1 . . ?
C154 C155 H15H 106.8 . . ?
C154 C155 H15I 110.5 . . ?
H15G C155 H15H 109.5 . . ?
H15G C155 H15I 109.5 . . ?
H15H C155 H15I 109.5 . . ?
C154 C156 H15J 114.5 . . ?
C154 C156 H15K 95.9 . . ?
C154 C156 H15L 117.0 . . ?
H15J C156 H15K 109.5 . . ?
H15J C156 H15L 109.5 . . ?
H15K C156 H15L 109.5 . . ?

loop_
_geom_torsion_atom_site_label_1
_geom_torsion_atom_site_label_2
_geom_torsion_atom_site_label_3
_geom_torsion_atom_site_label_4
_geom_torsion
_geom_torsion_site_symmetry_1
_geom_torsion_site_symmetry_2
_geom_torsion_site_symmetry_3
_geom_torsion_site_symmetry_4
_geom_torsion_publ_flag
Cu1 P2 C40 C41 166.1(5) . . . . ?
Cu1 P2 C40 C45 -13.5(6) . . . . ?
Cu1 P2 C35 C34 129.0(5) . . . . ?
Cu1 P2 C35 C36 -46.7(5) . . . . ?
Cu1 P2 C46 C47 -75.1(6) . . . . ?
Cu1 P2 C46 C51 99.9(6) . . . . ?
Cu1 P1 C25 C39 32.2(5) . . . . ?
Cu1 P1 C25 C26 -148.4(5) . . . . ?
Cu1 P1 C13 C14 -84.8(7) . . . . ?
Cu1 P1 C13 C18 79.9(6) . . . . ?
Cu1 P1 C19 C20 -27.8(11) . . . . ?
Cu1 P1 C19 C24 158.4(8) . . . . ?
Cu1 N1 C5 C4 169.8(6) . . . . ?
Cu1 N1 C5 C6 -9.7(8) . . . . ?
Cu1 N1 C1 C2 -169.6(6) . . . . ?
Cu1 N1 C1 C12 10.7(10) . . . . ?
Cu1 N2 C10 C11 -12.0(10) . . . . ?
Cu1 N2 C10 C9 169.2(5) . . . . ?
Cu1 N2 C6 C5 8.1(7) . . . . ?
Cu1 N2 C6 C7 -171.4(6) . . . . ?
Cu2 P3 C76 C77 49.2(5) . . . . ?
Cu2 P3 C76 C81 -126.0(4) . . . . ?
Cu2 P3 C64 C69 -168.5(5) . . . . ?
Cu2 P3 C64 C65 11.3(6) . . . . ?
Cu2 P3 C70 C71 84.4(6) . . . . ?
Cu2 P3 C70 C75 -95.6(5) . . . . ?
Cu2 P4 C97 C98 116.2(6) . . . . ?
Cu2 P4 C97 C102 -59.5(6) . . . . ?
Cu2 P4 C91 C92 150.2(5) . . . . ?
Cu2 P4 C91 C96 -33.9(7) . . . . ?
Cu2 P4 C85 C86 136.3(5) . . . . ?
Cu2 P4 C85 C84 -42.7(6) . . . . ?
Cu2 N4 C61 C60 168.6(5) . . . . ?
Cu2 N4 C61 C62 -12.0(9) . . . . ?
Cu2 N4 C57 C56 12.4(7) . . . . ?
Cu2 N4 C57 C58 -168.3(5) . . . . ?
Cu2 N3 C56 C55 169.9(5) . . . . ?
Cu2 N3 C56 C57 -11.3(7) . . . . ?
Cu2 N3 C52 C53 -168.4(5) . . . . ?
Cu2 N3 C52 C63 10.8(9) . . . . ?
P2 C40 C41 C42 -179.1(5) . . . . ?
P2 C40 C45 C44 -179.7(5) . . . . ?
P2 C35 C36 O1 -2.9(7) . . . . ?
P2 C35 C36 C31 177.2(5) . . . . ?
P2 C46 C47 C48 174.8(6) . . . . ?
P2 C46 C51 C50 -175.3(6) . . . . ?
P3 C76 C77 O2 3.3(7) . . . . ?
P3 C76 C77 C78 -176.8(5) . . . . ?
P3 C76 C81 C80 175.1(5) . . . . ?
P3 C64 C65 C66 -178.7(5) . . . . ?
P4 C97 C98 C99 -174.7(6) . . . . ?
P4 C97 C102 C101 176.3(6) . . . . ?
P4 C91 C92 C93 172.9(7) . . . . ?
P4 C91 C96 C95 -175.5(7) . . . . ?
P4 C85 C84 O2 -5.6(8) . . . . ?
P4 C85 C84 C83 175.8(5) . . . . ?
P1 C25 C26 C27 -179.7(5) . . . . ?
P1 C13 C14 C15 165.7(7) . . . . ?
P1 C13 C18 C17 -165.2(7) . . . . ?
P1 C19 C20 C21 -173.6(9) . . . . ?
P1 C19 C24 C23 175.7(9) . . . . ?
O1 C39 C29 C30 -11.6(9) . . . . ?
O1 C39 C29 C28 169.9(6) . . . . ?
O1 C39 C25 P1 7.7(7) . . . . ?
O1 C39 C25 C26 -171.8(6) . . . . ?
O1 C36 C31 C30 -1.0(9) . . . . ?
O1 C36 C31 C32 180.0(5) . . . . ?
N4 C61 C60 C59 -0.2(11) . . . . ?
N4 C57 C58 C59 -2.9(11) . . . . ?
N1 C5 C4 C3 1.3(12) . . . . ?
N1 C5 C6 N2 0.9(9) . . . . ?
N1 C5 C6 C7 -179.6(7) . . . . ?
N1 C1 C2 C3 0.9(13) . . . . ?
N2 C10 C9 C8 0.5(11) . . . . ?
N3 C56 C55 C54 -0.3(11) . . . . ?
N3 C56 C57 N4 -0.9(9) . . . . ?
N3 C56 C57 C58 179.8(6) . . . . ?
C78 C79 C80 C81 0.0(10) . . . . ?
C88 C83 C82 C78 -149.4(7) . . . . ?
C88 C83 C82 C89 -25.4(10) . . . . ?
C88 C83 C82 C90 93.9(8) . . . . ?
C88 C83 C84 O2 -175.4(6) . . . . ?
C88 C83 C84 C85 3.2(10) . . . . ?
C76 P3 C64 C69 68.3(6) . . . . ?
C76 P3 C64 C65 -111.9(5) . . . . ?
C76 P3 C70 C71 -149.5(5) . . . . ?
C76 P3 C70 C75 30.5(6) . . . . ?
C76 C81 C80 C79 0.8(10) . . . . ?
C56 N3 C52 C53 1.1(10) . . . . ?
C56 N3 C52 C63 -179.7(6) . . . . ?
C56 C55 C54 C53 1.4(11) . . . . ?
C56 C57 C58 C59 176.3(7) . . . . ?
C68 C69 C64 P3 179.0(5) . . . . ?
C68 C69 C64 C65 -0.8(10) . . . . ?
C77 O2 C84 C83 -37.3(8) . . . . ?
C77 O2 C84 C85 144.1(6) . . . . ?
C77 C78 C79 C80 -1.2(9) . . . . ?
C77 C78 C82 C83 -37.8(7) . . . . ?
C77 C78 C82 C89 -161.0(6) . . . . ?
C77 C78 C82 C90 79.3(7) . . . . ?
C77 C76 C81 C80 -0.2(9) . . . . ?
C39 O1 C36 C35 154.0(5) . . . . ?
C39 O1 C36 C31 -26.2(8) . . . . ?
C39 C29 C28 C27 4.1(10) . . . . ?
C39 C25 C26 C27 -0.3(10) . . . . ?
C5 N1 C1 C2 0.1(11) . . . . ?
C5 N1 C1 C12 -179.7(7) . . . . ?
C5 C4 C3 C2 -0.3(14) . . . . ?
C97 P4 C91 C92 25.0(7) . . . . ?
C97 P4 C91 C96 -159.1(6) . . . . ?
C97 P4 C85 C86 -101.1(6) . . . . ?
C97 P4 C85 C84 80.0(6) . . . . ?
C97 C98 C99 C100 -0.6(12) . . . . ?
C86 C85 C84 O2 175.4(6) . . . . ?
C86 C85 C84 C83 -3.2(10) . . . . ?
C55 C56 C57 N4 177.9(6) . . . . ?
C55 C56 C57 C58 -1.3(10) . . . . ?
C55 C54 C53 C52 -1.3(12) . . . . ?
C61 N4 C57 C56 -174.3(6) . . . . ?
C61 N4 C57 C58 4.9(10) . . . . ?
C61 C60 C59 C58 2.2(12) . . . . ?
C57 N4 C61 C60 -3.4(10) . . . . ?
C57 N4 C61 C62 176.0(6) . . . . ?
C57 C56 C55 C54 -179.1(7) . . . . ?
C57 C58 C59 C60 -0.7(12) . . . . ?
C30 C29 C28 C27 -174.4(6) . . . . ?
C30 C31 C32 C33 -180.0(6) . . . . ?
C69 C68 C67 C66 0.3(10) . . . . ?
C69 C64 C65 C66 1.1(10) . . . . ?
C40 P2 C35 C34 4.1(6) . . . . ?
C40 P2 C35 C36 -171.6(5) . . . . ?
C40 P2 C46 C47 52.9(6) . . . . ?
C40 P2 C46 C51 -132.2(6) . . . . ?
C40 C45 C44 C43 -1.0(10) . . . . ?
C10 N2 C6 C5 178.3(6) . . . . ?
C10 N2 C6 C7 -1.2(10) . . . . ?
C10 C9 C8 C7 -1.1(12) . . . . ?
C1 N1 C5 C4 -1.2(10) . . . . ?
C1 N1 C5 C6 179.3(6) . . . . ?
C1 C2 C3 C4 -0.8(13) . . . . ?
C34 C35 C36 O1 -178.9(5) . . . . ?
C34 C35 C36 C31 1.2(9) . . . . ?
C29 C39 C25 P1 -174.3(5) . . . . ?
C29 C39 C25 C26 6.3(9) . . . . ?
C29 C30 C31 C36 19.2(8) . . . . ?
C29 C30 C31 C32 -161.8(6) . . . . ?
C29 C28 C27 C26 1.5(11) . . . . ?
C54 C53 C52 N3 0.0(11) . . . . ?
C54 C53 C52 C63 -179.1(7) . . . . ?
C25 P1 C13 C14 151.2(7) . . . . ?
C25 P1 C13 C18 -44.1(7) . . . . ?
C25 P1 C19 C20 103.1(9) . . . . ?
C25 P1 C19 C24 -70.7(10) . . . . ?
C25 C39 C29 C30 170.4(6) . . . . ?
C25 C39 C29 C28 -8.1(9) . . . . ?
C25 C26 C27 C28 -3.5(11) . . . . ?
C83 C88 C87 C86 -0.8(11) . . . . ?
C116 C115 B1 C121 -108.6(7) . . . . ?
C116 C115 B1 C103 129.4(7) . . . . ?
C116 C115 B1 C109 12.0(9) . . . . ?
C116 C117 C118 C119 0.3(10) . . . . ?
C67 C68 C69 C64 0.1(10) . . . . ?
C67 C66 C65 C64 -0.7(10) . . . . ?
C91 P4 C97 C98 -114.6(6) . . . . ?
C91 P4 C97 C102 69.7(6) . . . . ?
C91 P4 C85 C86 6.8(7) . . . . ?
C91 P4 C85 C84 -172.1(5) . . . . ?
C91 C92 C93 C94 3.6(14) . . . . ?
C91 C96 C95 C94 1.1(15) . . . . ?
C35 P2 C40 C41 -70.7(6) . . . . ?
C35 P2 C40 C45 109.7(5) . . . . ?
C35 P2 C46 C47 161.5(6) . . . . ?
C35 P2 C46 C51 -23.5(7) . . . . ?
C35 C34 C33 C32 0.0(10) . . . . ?
C35 C36 C31 C30 178.8(6) . . . . ?
C35 C36 C31 C32 -0.2(9) . . . . ?
C46 P2 C40 C41 35.3(6) . . . . ?
C46 P2 C40 C45 -144.3(5) . . . . ?
C46 P2 C35 C34 -102.8(6) . . . . ?
C46 P2 C35 C36 81.4(5) . . . . ?
C46 C47 C48 C49 0.4(11) . . . . ?
C46 C51 C50 C49 1.0(13) . . . . ?
C42 C43 C44 C45 0.1(10) . . . . ?
C43 C42 C41 C40 -1.3(10) . . . . ?
C139 C140 C141 C142 0.7(10) . . . . ?
C139 C144 C143 C142 2.2(11) . . . . ?
C47 C46 C51 C50 -0.2(11) . . . . ?
C47 C48 C49 C50 0.4(12) . . . . ?
C100 C101 C102 C97 -2.2(12) . . . . ?
C79 C78 C77 O2 -178.1(5) . . . . ?
C79 C78 C77 C76 1.9(9) . . . . ?
C79 C78 C82 C83 147.0(6) . . . . ?
C79 C78 C82 C89 23.8(9) . . . . ?
C79 C78 C82 C90 -95.9(7) . . . . ?
C11 C10 C9 C8 -178.3(8) . . . . ?
C41 C40 C45 C44 0.7(10) . . . . ?
C41 C42 C43 C44 1.0(10) . . . . ?
C36 O1 C39 C29 32.3(8) . . . . ?
C36 O1 C39 C25 -149.6(6) . . . . ?
C36 C31 C32 C33 -1.0(9) . . . . ?
C9 C8 C7 C6 0.5(12) . . . . ?
C145 C146 C147 C148 -0.2(13) . . . . ?
C45 C40 C41 C42 0.5(10) . . . . ?
C64 P3 C76 C77 173.1(4) . . . . ?
C64 P3 C76 C81 -2.2(5) . . . . ?
C64 P3 C70 C71 -42.6(6) . . . . ?
C64 P3 C70 C75 137.4(6) . . . . ?
C48 C49 C50 C51 -1.0(13) . . . . ?
C38 C30 C29 C39 -135.2(6) . . . . ?
C38 C30 C29 C28 43.2(9) . . . . ?
C38 C30 C31 C36 139.6(6) . . . . ?
C38 C30 C31 C32 -41.4(8) . . . . ?
C146 C145 C150 C149 -1.1(10) . . . . ?
C146 C145 B2 C139 -138.2(7) . . . . ?
C146 C145 B2 C127 -16.6(9) . . . . ?
C146 C145 B2 C133 101.4(8) . . . . ?
C121 C122 C123 C124 0.8(13) . . . . ?
C121 C126 C125 C124 -2.1(14) . . . . ?
C87 C88 C83 C82 -177.8(7) . . . . ?
C87 C88 C83 C84 -1.1(10) . . . . ?
C87 C86 C85 P4 -177.8(6) . . . . ?
C87 C86 C85 C84 1.1(10) . . . . ?
C82 C78 C77 O2 6.2(8) . . . . ?
C82 C78 C77 C76 -173.8(5) . . . . ?
C82 C78 C79 C80 174.1(6) . . . . ?
C82 C83 C84 O2 1.7(9) . . . . ?
C82 C83 C84 C85 -179.8(6) . . . . ?
C114 C113 C112 C111 -1.3(10) . . . . ?
C114 C109 B1 C121 175.1(6) . . . . ?
C114 C109 B1 C115 58.8(8) . . . . ?
C114 C109 B1 C103 -63.8(7) . . . . ?
C81 C76 C77 O2 178.8(5) . . . . ?
C81 C76 C77 C78 -1.3(8) . . . . ?
C75 C74 C73 C72 -0.7(12) . . . . ?
C70 P3 C76 C77 -81.5(5) . . . . ?
C70 P3 C76 C81 103.3(5) . . . . ?
C70 P3 C64 C69 -37.6(6) . . . . ?
C70 P3 C64 C65 142.2(5) . . . . ?
C70 C71 C72 C73 -0.7(11) . . . . ?
C70 C75 C74 C73 -0.2(11) . . . . ?
C119 C120 C115 C116 -1.7(10) . . . . ?
C119 C120 C115 B1 -177.4(6) . . . . ?
C127 C132 C131 C130 0.0(13) . . . . ?
C148 C149 C150 C145 -0.3(11) . . . . ?
C120 C119 C118 C117 -0.6(10) . . . . ?
C120 C115 B1 C121 66.7(8) . . . . ?
C120 C115 B1 C103 -55.3(9) . . . . ?
C120 C115 B1 C109 -172.7(6) . . . . ?
C13 P1 C25 C39 148.2(5) . . . . ?
C13 P1 C25 C26 -32.4(6) . . . . ?
C13 P1 C19 C20 -147.5(9) . . . . ?
C13 P1 C19 C24 38.7(11) . . . . ?
C13 C14 C15 C16 -0.5(14) . . . . ?
C13 C18 C17 C16 0.1(15) . . . . ?
C149 C148 C147 C146 -1.3(13) . . . . ?
C85 P4 C97 C98 -9.9(7) . . . . ?
C85 P4 C97 C102 174.4(6) . . . . ?
C85 P4 C91 C92 -81.1(6) . . . . ?
C85 P4 C91 C96 94.8(6) . . . . ?
C85 C86 C87 C88 0.8(11) . . . . ?
C101 C100 C99 C98 -1.2(13) . . . . ?
C31 C30 C29 C39 -13.0(8) . . . . ?
C31 C30 C29 C28 165.4(6) . . . . ?
C31 C32 C33 C34 1.0(10) . . . . ?
C74 C75 C70 P3 -179.5(6) . . . . ?
C74 C75 C70 C71 0.5(10) . . . . ?
C74 C73 C72 C71 1.1(12) . . . . ?
C115 C116 C117 C118 -0.7(10) . . . . ?
C117 C116 C115 C120 1.3(9) . . . . ?
C117 C116 C115 B1 176.9(6) . . . . ?
C4 C5 C6 N2 -178.6(7) . . . . ?
C4 C5 C6 C7 0.9(11) . . . . ?
C52 N3 C56 C55 -0.9(10) . . . . ?
C52 N3 C56 C57 177.9(6) . . . . ?
C118 C119 C120 C115 1.4(11) . . . . ?
C113 C114 C109 C110 1.2(9) . . . . ?
C113 C114 C109 B1 176.3(6) . . . . ?
C113 C112 C111 C110 0.8(10) . . . . ?
C129 C130 C131 C132 0.7(12) . . . . ?
C98 C97 C102 C101 0.4(11) . . . . ?
C110 C109 B1 C121 -10.3(9) . . . . ?
C110 C109 B1 C115 -126.6(7) . . . . ?
C110 C109 B1 C103 110.7(7) . . . . ?
C62 C61 C60 C59 -179.5(7) . . . . ?
C84 O2 C77 C78 33.2(7) . . . . ?
C84 O2 C77 C76 -146.8(5) . . . . ?
C84 C83 C82 C78 34.0(8) . . . . ?
C84 C83 C82 C89 158.0(6) . . . . ?
C84 C83 C82 C90 -82.7(8) . . . . ?
C122 C121 C126 C125 1.5(11) . . . . ?
C122 C121 B1 C115 61.5(8) . . . . ?
C122 C121 B1 C103 -176.1(6) . . . . ?
C122 C121 B1 C109 -60.2(8) . . . . ?
C122 C123 C124 C125 -1.2(13) . . . . ?
C92 C91 C96 C95 0.5(13) . . . . ?
C92 C93 C94 C95 -1.9(15) . . . . ?
C33 C34 C35 P2 -176.8(5) . . . . ?
C33 C34 C35 C36 -1.1(9) . . . . ?
C103 C104 C105 C106 2.2(16) . . . . ?
C103 C108 C107 C106 -1.6(15) . . . . ?
C19 P1 C25 C39 -102.3(6) . . . . ?
C19 P1 C25 C26 77.1(7) . . . . ?
C19 P1 C13 C14 46.0(8) . . . . ?
C19 P1 C13 C18 -149.2(7) . . . . ?
C19 C20 C21 C22 1.3(18) . . . . ?
C19 C24 C23 C22 -5.5(16) . . . . ?
C111 C110 C109 C114 -1.8(9) . . . . ?
C111 C110 C109 B1 -176.6(6) . . . . ?
C109 C114 C113 C112 0.3(10) . . . . ?
C109 C110 C111 C112 0.8(10) . . . . ?
C130 C129 C128 C127 -3.2(12) . . . . ?
C8 C7 C6 N2 0.6(11) . . . . ?
C8 C7 C6 C5 -178.9(7) . . . . ?
C102 C97 C98 C99 1.0(11) . . . . ?
C99 C100 C101 C102 2.6(13) . . . . ?
C147 C148 C149 C150 1.5(11) . . . . ?
C140 C139 C144 C143 -2.1(10) . . . . ?
C140 C139 B2 C145 -130.7(6) . . . . ?
C140 C139 B2 C127 108.8(7) . . . . ?
C140 C139 B2 C133 -9.9(8) . . . . ?
C140 C141 C142 C143 -0.7(11) . . . . ?
C126 C121 C122 C123 -1.0(11) . . . . ?
C126 C121 B1 C115 -110.7(8) . . . . ?
C126 C121 B1 C103 11.7(10) . . . . ?
C126 C121 B1 C109 127.6(7) . . . . ?
C126 C125 C124 C123 1.9(15) . . . . ?
C128 C127 C132 C131 -2.2(11) . . . . ?
C128 C127 B2 C139 27.0(9) . . . . ?
C128 C127 B2 C145 -92.6(8) . . . . ?
C128 C127 B2 C133 147.4(7) . . . . ?
C128 C129 C130 C131 0.8(12) . . . . ?
C137 C136 C135 C134 -0.2(13) . . . . ?
C14 C13 C18 C17 -0.5(12) . . . . ?
C14 C15 C16 C17 0.0(16) . . . . ?
C93 C94 C95 C96 -0.4(15) . . . . ?
C6 N2 C10 C11 179.4(7) . . . . ?
C6 N2 C10 C9 0.6(10) . . . . ?
C6 C5 C4 C3 -179.3(8) . . . . ?
C65 C66 C67 C68 0.0(10) . . . . ?
C51 C46 C47 C48 -0.5(10) . . . . ?
C104 C103 C108 C107 2.0(13) . . . . ?
C104 C103 B1 C121 -129.8(8) . . . . ?
C104 C103 B1 C115 -12.7(10) . . . . ?
C104 C103 B1 C109 109.9(8) . . . . ?
C18 C13 C14 C15 0.8(12) . . . . ?
C18 C17 C16 C15 0.2(16) . . . . ?
C134 C133 C138 C137 1.0(12) . . . . ?
C134 C133 B2 C139 73.2(9) . . . . ?
C134 C133 B2 C145 -167.5(7) . . . . ?
C134 C133 B2 C127 -48.0(9) . . . . ?
C150 C145 C146 C147 1.3(11) . . . . ?
C150 C145 B2 C139 43.5(8) . . . . ?
C150 C145 B2 C127 165.1(6) . . . . ?
C150 C145 B2 C133 -76.9(8) . . . . ?
C133 C134 C135 C136 1.7(14) . . . . ?
C136 C137 C138 C133 0.3(14) . . . . ?
C138 C137 C136 C135 -0.7(13) . . . . ?
C138 C133 B2 C139 -106.8(8) . . . . ?
C138 C133 B2 C145 12.5(10) . . . . ?
C138 C133 B2 C127 132.0(7) . . . . ?
C144 C139 C140 C141 0.6(9) . . . . ?
C144 C139 B2 C145 46.5(8) . . . . ?
C144 C139 B2 C127 -74.0(8) . . . . ?
C144 C139 B2 C133 167.2(6) . . . . ?
C37 C30 C29 C39 106.2(7) . . . . ?
C37 C30 C29 C28 -75.4(8) . . . . ?
C37 C30 C31 C36 -100.8(7) . . . . ?
C37 C30 C31 C32 78.2(8) . . . . ?
C72 C71 C70 P3 179.9(5) . . . . ?
C72 C71 C70 C75 -0.1(10) . . . . ?
C105 C106 C107 C108 1.4(15) . . . . ?
C132 C127 C128 C129 3.8(11) . . . . ?
C132 C127 B2 C139 -153.0(7) . . . . ?
C132 C127 B2 C145 87.4(8) . . . . ?
C132 C127 B2 C133 -32.6(9) . . . . ?
C96 C91 C92 C93 -2.9(12) . . . . ?
C108 C103 C104 C105 -2.2(13) . . . . ?
C108 C103 B1 C121 58.9(9) . . . . ?
C108 C103 B1 C115 176.0(7) . . . . ?
C108 C103 B1 C109 -61.4(8) . . . . ?
C141 C142 C143 C144 -0.7(11) . . . . ?
C107 C106 C105 C104 -1.6(16) . . . . ?
C135 C134 C133 C138 -2.0(12) . . . . ?
C135 C134 C133 B2 178.0(8) . . . . ?
C12 C1 C2 C3 -179.4(9) . . . . ?
C20 C19 C24 C23 2.0(17) . . . . ?
C20 C21 C22 C23 -5.0(17) . . . . ?
B2 C139 C140 C141 178.0(6) . . . . ?
B2 C139 C144 C143 -179.5(6) . . . . ?
B2 C145 C146 C147 -177.1(7) . . . . ?
B2 C145 C150 C149 177.4(7) . . . . ?
B2 C127 C128 C129 -176.2(7) . . . . ?
B2 C127 C132 C131 177.8(7) . . . . ?
B2 C133 C138 C137 -179.0(8) . . . . ?
B1 C121 C122 C123 -173.9(7) . . . . ?
B1 C121 C126 C125 174.1(7) . . . . ?
B1 C103 C104 C105 -173.9(9) . . . . ?
B1 C103 C108 C107 174.0(8) . . . . ?
C24 C19 C20 C21 0.2(18) . . . . ?
C21 C22 C23 C24 7.2(17) . . . . ?

_shelx_res_file                  
;
TITL mem054_150k_a.res in Pna2(1)
    mem054_150k.res
    created by SHELXL-2018/3 at 18:00:05 on 12-Mar-2021
REM Old TITL MEM054_150K in Pna2(1)
REM SHELXT solution in Pna2(1): R1 0.104, Rweak 0.014, Alpha 0.006
REM <I/s> 0.281 for 745 systematic absences, Orientation as input
REM Flack x = 0.101 ( 0.017 ) from 5249 Parsons quotients
REM Formula found by SHELXT: C148 B2 N8 O8 P4 Cu2
CELL 1.54178 28.7566 14.3706 30.3845 90 90 90
ZERR 8 0.0008 0.0004 0.001 0 0 0
LATT -1
SYMM -X,-Y,0.5+Z
SYMM 0.5+X,0.5-Y,+Z
SYMM 0.5-X,0.5+Y,0.5+Z
SFAC C H B Cu N O P
UNIT 616.8 545.6 8 8 16 13.6 16
EADP C24 C23 C22 C21 C20 C19
SADI O4 C155 O4 C156
DFIX 1.2 O4 C154
SADI C155 C154 C156 C154
EADP O4 C154 C155 C156
DFIX 1.48 0.005 C155 C154 C156 C154
DFIX 2.58 C155 C156

L.S. 10
PLAN  5
SIZE 0.09 0.2 0.23
TEMP -123.15
CONF
BOND
list 4
MORE -1
BOND $H
fmap 2 53
acta
TWIN -1 0 0 0 -1 0 0 0 -1 2
OMIT 0 0 -2
OMIT 2 0 0
OMIT 0 1 -1
OMIT 1 1 0
OMIT 1 2 -5
OMIT 3 1 2
OMIT 1 2 3
OMIT 1 2 -3
REM <olex2.extras>
REM <HklSrc "%./MEM054_150K.hkl">
REM </olex2.extras>

WGHT    0.082000
BASF   0.09562
FVAR       0.12824
CU1   4    0.600353    0.758416    0.422587    11.00000    0.02155    0.02269 =
         0.02409   -0.00083    0.00219   -0.00222
CU2   4    0.658977    1.241095    0.598738    11.00000    0.02044    0.02304 =
         0.02040   -0.00063    0.00074   -0.00161
P2    7    0.673586    0.796394    0.442140    11.00000    0.02229    0.01997 =
         0.02261    0.00089    0.00146   -0.00193
P3    7    0.585180    1.204643    0.576624    11.00000    0.01987    0.02269 =
         0.02015   -0.00045    0.00018   -0.00147
P4    7    0.668656    1.237390    0.674071    11.00000    0.02521    0.02545 =
         0.01771   -0.00089   -0.00172   -0.00485
P1    7    0.583417    0.748073    0.348450    11.00000    0.02777    0.02504 =
         0.02300   -0.00252    0.00068   -0.00160
O2    6    0.596752    1.104262    0.657809    11.00000    0.02576    0.02221 =
         0.01996    0.00021   -0.00594   -0.00269
O1    6    0.655235    0.886362    0.361126    11.00000    0.02812    0.02271 =
         0.02386   -0.00055   -0.00283    0.00069
N4    5    0.692364    1.356118    0.568376    11.00000    0.01915    0.02001 =
         0.02433   -0.00050    0.00078   -0.00134
N1    5    0.562507    0.648989    0.450634    11.00000    0.02702    0.01860 =
         0.02493    0.00098    0.00121   -0.00324
O3    6    0.841037    1.109509    0.163183    11.00000    0.05484    0.05427 =
         0.05456    0.01427    0.01275    0.01143
N2    5    0.540692    0.831057    0.445815    11.00000    0.02462    0.02390 =
         0.02100   -0.00396    0.00129   -0.00091
N3    5    0.716445    1.175627    0.569232    11.00000    0.02298    0.02504 =
         0.02188   -0.00028   -0.00178   -0.00368
C78   1    0.572173    0.950135    0.637035    11.00000    0.02115    0.02463 =
         0.02638   -0.00143    0.00102   -0.00414
C88   1    0.651181    0.945644    0.735728    11.00000    0.03080    0.03051 =
         0.02760    0.00667    0.00047    0.00265
AFIX  43
H88   2    0.647594    0.884985    0.747684    11.00000   -1.20000
AFIX   0
C76   1    0.570457    1.081290    0.585541    11.00000    0.01638    0.02604 =
         0.02406    0.00191   -0.00140   -0.00124
C56   1    0.749331    1.236049    0.555469    11.00000    0.02564    0.02597 =
         0.01326   -0.00092   -0.00185    0.00056
C68   1    0.522834    1.232795    0.455700    11.00000    0.03486    0.03478 =
         0.03194   -0.00574   -0.00791    0.00584
AFIX  43
H68   2    0.492252    1.230766    0.443914    11.00000   -1.20000
AFIX   0
C77   1    0.579328    1.043433    0.625973    11.00000    0.02048    0.02166 =
         0.02871   -0.00652    0.00429   -0.00328

C39   1    0.625488    0.915822    0.328499    11.00000    0.02455    0.02370 =
         0.02270   -0.00089    0.00560    0.00701
C5    1    0.518869    0.672349    0.461643    11.00000    0.02425    0.02665 =
         0.02676   -0.00577   -0.00246   -0.00396
C97   1    0.624473    1.307202    0.702499    11.00000    0.03489    0.03340 =
         0.01923    0.00178   -0.00317    0.00675
C86   1    0.693266    1.090151    0.734056    11.00000    0.02903    0.03312 =
         0.02606    0.00053   -0.00280   -0.00229
AFIX  43
H86   2    0.718002    1.127857    0.744615    11.00000   -1.20000
AFIX   0
C55   1    0.792718    1.205446    0.541501    11.00000    0.02432    0.02705 =
         0.03392    0.00309    0.00329    0.00000
AFIX  43
H55   2    0.815571    1.248476    0.531724    11.00000   -1.20000
AFIX   0
C61   1    0.677606    1.444176    0.565214    11.00000    0.02877    0.02749 =
         0.02259   -0.00098   -0.00307   -0.00285
C57   1    0.736356    1.335459    0.555277    11.00000    0.02312    0.02248 =
         0.01911   -0.00326    0.00022    0.00136

C30   1    0.666460    1.074269    0.329278    11.00000    0.03529    0.02957 =
         0.02932    0.00658    0.01174   -0.00104
C69   1    0.530210    1.218604    0.499917    11.00000    0.02294    0.03155 =
         0.03177   -0.00538   -0.00105    0.00374
AFIX  43
H69   2    0.504401    1.206647    0.518596    11.00000   -1.20000
AFIX   0

C40   1    0.686191    0.782116    0.500604    11.00000    0.02407    0.01919 =
         0.03225    0.00717   -0.00337   -0.00076
C10   1    0.531324    0.923454    0.441967    11.00000    0.02937    0.02573 =
         0.02993   -0.00413    0.00066    0.00349
C66   1    0.605578    1.252738    0.445478    11.00000    0.03929    0.03325 =
         0.02331   -0.00081    0.00765    0.00170
AFIX  43
H66   2    0.631408    1.264598    0.426810    11.00000   -1.20000
AFIX   0

C1    1    0.575180    0.558099    0.452690    11.00000    0.02798    0.02551 =
         0.03777   -0.00041    0.00173   -0.00129
C34   1    0.705716    0.981662    0.460221    11.00000    0.03185    0.02488 =
         0.02754   -0.00251   -0.00067   -0.00128
AFIX  43
H34   2    0.714193    0.961879    0.488955    11.00000   -1.20000
AFIX   0
C29   1    0.632215    1.003501    0.308906    11.00000    0.02636    0.03049 =
         0.02804    0.00205    0.00814    0.00320

C54   1    0.802034    1.109889    0.542140    11.00000    0.02641    0.03490 =
         0.04328    0.00417    0.00652    0.00807
AFIX  43
H54   2    0.831633    1.087068    0.533404    11.00000   -1.20000
AFIX   0

C25   1    0.590601    0.854913    0.315581    11.00000    0.02594    0.02777 =
         0.02268   -0.00129    0.00378    0.00813
C83   1    0.620368    0.975777    0.703011    11.00000    0.02891    0.02385 =
         0.02713    0.00056    0.00294   -0.00084
C116  1    0.272524    1.168429    0.427094    11.00000    0.03087    0.02745 =
         0.02468   -0.00113   -0.00117    0.00617
AFIX  43
H116  2    0.283973    1.178294    0.456049    11.00000   -1.20000
AFIX   0

C67   1    0.561046    1.250304    0.428233    11.00000    0.05483    0.02910 =
         0.01885   -0.00060    0.00004    0.00396
AFIX  43
H67   2    0.556342    1.260535    0.397666    11.00000   -1.20000
AFIX   0
C91   1    0.723961    1.277057    0.696710    11.00000    0.03780    0.02328 =
         0.02361    0.00393   -0.00743   -0.01011

C35   1    0.686866    0.918908    0.430096    11.00000    0.02099    0.02451 =
         0.03191   -0.00248    0.00107   -0.00021
C46   1    0.722592    0.736512    0.415504    11.00000    0.02497    0.02626 =
         0.02925    0.00096   -0.00050   -0.00230
C42   1    0.739491    0.770586    0.561637    11.00000    0.02991    0.02572 =
         0.04044    0.00121   -0.00628    0.00065
AFIX  43
H42   2    0.770358    0.769866    0.572776    11.00000   -1.20000
AFIX   0
C43   1    0.702425    0.759207    0.590076    11.00000    0.04156    0.02886 =
         0.02544    0.00029   -0.00644    0.00323
AFIX  43
H43   2    0.707985    0.751715    0.620692    11.00000   -1.20000
AFIX   0

C139  1    0.371781    0.717224    0.554678    11.00000    0.01746    0.04521 =
         0.04062    0.00270    0.00072   -0.00426
C47   1    0.733379    0.643458    0.427606    11.00000    0.02738    0.02742 =
         0.03960    0.00366   -0.00343   -0.00411
AFIX  43
H47   2    0.716868    0.614817    0.451055    11.00000   -1.20000
AFIX   0

C100  1    0.554570    1.418757    0.738390    11.00000    0.04685    0.04506 =
         0.03553   -0.00540    0.00464    0.01275
AFIX  43
H100  2    0.530455    1.456771    0.749942    11.00000   -1.20000
AFIX   0
C79   1    0.556106    0.893614    0.603139    11.00000    0.03008    0.02240 =
         0.03491   -0.00559    0.00026   -0.00271
AFIX  43
H79   2    0.551259    0.829319    0.608780    11.00000   -1.20000
AFIX   0

C11   1    0.569310    0.986115    0.427390    11.00000    0.03765    0.02544 =
         0.03856   -0.00356    0.01224    0.00042
AFIX 137
H11A  2    0.575265    0.976422    0.395965    11.00000   -1.50000
H11B  2    0.597589    0.972368    0.444173    11.00000   -1.50000
H11C  2    0.560172    1.050953    0.432400    11.00000   -1.50000
AFIX   0
C41   1    0.731984    0.782968    0.517243    11.00000    0.02083    0.03093 =
         0.03284    0.00384    0.00022   -0.00058
AFIX  43
H41   2    0.757547    0.792044    0.497910    11.00000   -1.20000
AFIX   0
C26   1    0.564059    0.877531    0.279164    11.00000    0.02721    0.03746 =
         0.03269   -0.00408   -0.00028    0.00164
AFIX  43
H26   2    0.540042    0.836961    0.269533    11.00000   -1.20000
AFIX   0
C36   1    0.674346    0.951957    0.388838    11.00000    0.02389    0.02305 =
         0.02526   -0.00598    0.00502    0.00118
C9    1    0.487583    0.958140    0.452240    11.00000    0.03551    0.02715 =
         0.03248   -0.00413    0.00102    0.00221
AFIX  43
H9    2    0.481335    1.022736    0.449206    11.00000   -1.20000
AFIX   0

C145  1    0.438447    0.689684    0.614683    11.00000    0.03073    0.02762 =
         0.03779   -0.00757   -0.00043   -0.00609
C45   1    0.648996    0.769299    0.529790    11.00000    0.02174    0.03277 =
         0.02970    0.00253    0.00416    0.00126
AFIX  43
H45   2    0.618026    0.767941    0.518926    11.00000   -1.20000
AFIX   0

C64   1    0.574905    1.221418    0.517921    11.00000    0.02303    0.02055 =
         0.02381   -0.00395   -0.00102    0.00425
C48   1    0.767282    0.594384    0.405927    11.00000    0.03071    0.02169 =
         0.06574   -0.00521   -0.00475    0.00317
AFIX  43
H48   2    0.773830    0.532110    0.414393    11.00000   -1.20000
AFIX   0
C38   1    0.643155    1.170159    0.329804    11.00000    0.05621    0.02738 =
         0.03909    0.00400   -0.00497    0.00115
AFIX 137
H38A  2    0.637926    1.191093    0.299510    11.00000   -1.50000
H38B  2    0.663339    1.214709    0.345016    11.00000   -1.50000
H38C  2    0.613295    1.165999    0.345223    11.00000   -1.50000
AFIX   0

C71   1    0.520929    1.351159    0.583688    11.00000    0.03010    0.02891 =
         0.04282   -0.00422   -0.00357    0.00214
AFIX  43
H71   2    0.537657    1.377191    0.559702    11.00000   -1.20000
AFIX   0

C146  1    0.449908    0.642772    0.652881    11.00000    0.03942    0.04618 =
         0.03786   -0.00632    0.00132    0.00836
AFIX  43
H146  2    0.426924    0.636154    0.675121    11.00000   -1.20000
AFIX   0

C121  1    0.351901    1.331177    0.376404    11.00000    0.03238    0.03625 =
         0.04076    0.00333   -0.00955   -0.01011
C87   1    0.686507    1.001517    0.751022    11.00000    0.03182    0.03014 =
         0.03677    0.00558   -0.00360    0.00205
AFIX  43
H87   2    0.706550    0.979118    0.773506    11.00000   -1.20000
AFIX   0

C2    1    0.544373    0.489304    0.465718    11.00000    0.04058    0.02323 =
         0.04441    0.00347    0.00124   -0.00157
AFIX  43
H2    2    0.554099    0.426216    0.467313    11.00000   -1.20000
AFIX   0

C82   1    0.579083    0.921722    0.684585    11.00000    0.03313    0.02573 =
         0.02601    0.00082    0.00454   -0.00140
C114  1    0.376687    1.139615    0.470519    11.00000    0.03143    0.03999 =
         0.02888   -0.00466    0.00197    0.00686
AFIX  43
H114  2    0.365055    1.084835    0.456912    11.00000   -1.20000
AFIX   0

C81   1    0.553787    1.021849    0.552529    11.00000    0.02685    0.02901 =
         0.02487   -0.00409   -0.00371   -0.00373
AFIX  43
H81   2    0.547124    1.045434    0.524010    11.00000   -1.20000
AFIX   0
C75   1    0.509999    1.228353    0.636012    11.00000    0.03052    0.03563 =
         0.02972   -0.00690    0.00006    0.00295
AFIX  43
H75   2    0.518933    1.170376    0.648429    11.00000   -1.20000
AFIX   0
C70   1    0.534763    1.265131    0.601026    11.00000    0.02086    0.02968 =
         0.02239   -0.00889   -0.00260   -0.00074

C28   1    0.605415    1.021949    0.271266    11.00000    0.03544    0.03159 =
         0.03669    0.00808    0.00623    0.00870
AFIX  43
H28   2    0.610082    1.078449    0.255646    11.00000   -1.20000
AFIX   0

C119  1    0.236684    1.139854    0.344089    11.00000    0.04147    0.02948 =
         0.03683   -0.00512   -0.01166    0.00054
AFIX  43
H119  2    0.224576    1.129650    0.315402    11.00000   -1.20000
AFIX   0

C127  1    0.348967    0.699518    0.641663    11.00000    0.02869    0.03121 =
         0.03985    0.00678   -0.00586    0.00351
C148  1    0.528461    0.613161    0.627837    11.00000    0.03169    0.04106 =
         0.05488   -0.01424   -0.00404    0.00847
AFIX  43
H148  2    0.558707    0.588606    0.632654    11.00000   -1.20000
AFIX   0

C120  1    0.282226    1.169961    0.349492    11.00000    0.03844    0.03157 =
         0.02716   -0.00079   -0.00184    0.00267
AFIX  43
H120  2    0.300577    1.181350    0.324058    11.00000   -1.20000
AFIX   0

C13   1    0.521302    0.720536    0.346269    11.00000    0.03749    0.05128 =
         0.01764   -0.00082   -0.00111   -0.01715
C149  1    0.518098    0.657375    0.589158    11.00000    0.02812    0.02996 =
         0.06286   -0.00831   -0.00376    0.00415
AFIX  43
H149  2    0.540956    0.662350    0.566708    11.00000   -1.20000
AFIX   0

C85   1    0.663172    1.123954    0.701018    11.00000    0.02725    0.02465 =
         0.02483   -0.00026    0.00447    0.00103
C80   1    0.547046    0.927490    0.561940    11.00000    0.03743    0.02815 =
         0.02440   -0.00796    0.00004   -0.00500
AFIX  43
H80   2    0.536120    0.886731    0.539602    11.00000   -1.20000
AFIX   0
C101  1    0.588160    1.456023    0.710859    11.00000    0.04808    0.03532 =
         0.03975    0.00345    0.00002    0.00634
AFIX  43
H101  2    0.587690    1.520751    0.704523    11.00000   -1.20000
AFIX   0
C53   1    0.768253    1.050253    0.555397    11.00000    0.03063    0.02310 =
         0.03240   -0.00051   -0.00065    0.00585
AFIX  43
H53   2    0.774112    0.985194    0.555344    11.00000   -1.20000
AFIX   0

C31   1    0.680126    1.043763    0.375072    11.00000    0.02568    0.02431 =
         0.03093    0.00135    0.00365    0.00304
C74   1    0.471692    1.276814    0.653103    11.00000    0.03892    0.05159 =
         0.03170   -0.00516    0.00909    0.00211
AFIX  43
H74   2    0.454732    1.251296    0.677067    11.00000   -1.20000
AFIX   0

C115  1    0.302197    1.184222    0.391220    11.00000    0.03226    0.02399 =
         0.03462    0.00057    0.00048    0.00245
C117  1    0.226476    1.138526    0.421527    11.00000    0.02727    0.03018 =
         0.04024    0.00017    0.00464   -0.00202
AFIX  43
H117  2    0.207533    1.127923    0.446646    11.00000   -1.20000
AFIX   0

C4    1    0.486145    0.605986    0.474294    11.00000    0.03429    0.03430 =
         0.05134   -0.00354    0.01078   -0.00713
AFIX  43
H4    2    0.455252    0.623976    0.481387    11.00000   -1.20000
AFIX   0

C52   1    0.725217    1.083201    0.569040    11.00000    0.02537    0.02441 =
         0.01982   -0.00311   -0.00226    0.00104
C118  1    0.208765    1.124644    0.381006    11.00000    0.03071    0.02923 =
         0.04930   -0.00533   -0.00278   -0.00033
AFIX  43
H118  2    0.177488    1.104640    0.377567    11.00000   -1.20000
AFIX   0
C113  1    0.394772    1.132080    0.512726    11.00000    0.02953    0.04954 =
         0.02996    0.00531    0.00212    0.01031
AFIX  43
H113  2    0.395453    1.073457    0.527162    11.00000   -1.20000
AFIX   0

C151  1    0.808098    1.110483    0.187265    11.00000    0.04585    0.04175 =
         0.04510    0.01889    0.00053    0.01387
C129  1    0.285570    0.594612    0.662978    11.00000    0.04668    0.05115 =
         0.04439    0.01401   -0.00968   -0.02697
AFIX  43
H129  2    0.265487    0.544758    0.655212    11.00000   -1.20000
AFIX   0

C60   1    0.706873    1.515681    0.551037    11.00000    0.03882    0.02126 =
         0.03709   -0.00276   -0.00222   -0.00436
AFIX  43
H60   2    0.695626    1.577686    0.548975    11.00000   -1.20000
AFIX   0
C98   1    0.591662    1.269110    0.731154    11.00000    0.04123    0.03381 =
         0.02758   -0.00281    0.00780   -0.00175
AFIX  43
H98   2    0.593226    1.204968    0.738576    11.00000   -1.20000
AFIX   0

C110  1    0.393212    1.300746    0.468656    11.00000    0.02388    0.04454 =
         0.03142   -0.00551    0.00413   -0.00387
AFIX  43
H110  2    0.393584    1.359059    0.453932    11.00000   -1.20000
AFIX   0

C62   1    0.628085    1.464591    0.576950    11.00000    0.03106    0.02929 =
         0.03976    0.00405    0.00196    0.00398
AFIX 137
H62A  2    0.626777    1.520455    0.595406    11.00000   -1.50000
H62B  2    0.614979    1.411733    0.593119    11.00000   -1.50000
H62C  2    0.610081    1.474948    0.550007    11.00000   -1.50000
AFIX   0

C32   1    0.699815    1.104624    0.405749    11.00000    0.03520    0.02592 =
         0.03430    0.00184   -0.00093    0.00439
AFIX  43
H32   2    0.704973    1.167793    0.397929    11.00000   -1.20000
AFIX   0

C58   1    0.767594    1.405152    0.541753    11.00000    0.02445    0.02734 =
         0.02985    0.00118    0.00370   -0.00336
AFIX  43
H58   2    0.798655    1.389792    0.533969    11.00000   -1.20000
AFIX   0
C84   1    0.627612    1.066061    0.687877    11.00000    0.02531    0.03051 =
         0.01699   -0.00007   -0.00168    0.00208
C59   1    0.752590    1.495181    0.539986    11.00000    0.03505    0.02482 =
         0.04349    0.00142    0.00691   -0.00988
AFIX  43
H59   2    0.773239    1.543382    0.531273    11.00000   -1.20000
AFIX   0

C122  1    0.323324    1.395439    0.397064    11.00000    0.03959    0.03200 =
         0.05508    0.00213   -0.01223   -0.00323
AFIX  43
H122  2    0.308854    1.376863    0.423763    11.00000   -1.20000
AFIX   0

C92   1    0.728226    1.317389    0.738089    11.00000    0.04701    0.04607 =
         0.03665   -0.00505   -0.01399   -0.00353
AFIX  43
H92   2    0.701078    1.331694    0.754570    11.00000   -1.20000
AFIX   0

C33   1    0.711880    1.073895    0.447387    11.00000    0.03770    0.02423 =
         0.03981   -0.00772   -0.00264   -0.00522
AFIX  43
H33   2    0.724723    1.116910    0.467781    11.00000   -1.20000
AFIX   0

C89   1    0.586275    0.815513    0.689844    11.00000    0.05094    0.02776 =
         0.02779    0.00548   -0.00582   -0.00438
AFIX 137
H89A  2    0.587459    0.799712    0.721199    11.00000   -1.50000
H89B  2    0.615534    0.797263    0.675738    11.00000   -1.50000
H89C  2    0.560385    0.782349    0.675922    11.00000   -1.50000
AFIX   0

C27   1    0.572782    0.960202    0.256704    11.00000    0.03136    0.04481 =
         0.03250    0.00639   -0.00408    0.01401
AFIX  43
H27   2    0.555687    0.973889    0.230744    11.00000   -1.20000
AFIX   0

C112  1    0.411758    1.210354    0.533574    11.00000    0.02332    0.06424 =
         0.03170    0.00016   -0.00070    0.00506
AFIX  43
H112  2    0.423683    1.206905    0.562687    11.00000   -1.20000
AFIX   0

C63   1    0.687904    1.019675    0.584277    11.00000    0.03400    0.01982 =
         0.04545   -0.00101    0.00646    0.00016
AFIX 137
H63A  2    0.677219    1.039193    0.613480    11.00000   -1.50000
H63B  2    0.700005    0.956015    0.585886    11.00000   -1.50000
H63C  2    0.661829    1.021835    0.563534    11.00000   -1.50000
AFIX   0

C103  1    0.393678    1.160504    0.368847    11.00000    0.03805    0.04608 =
         0.01736    0.00315   -0.00357    0.00988
C19   1    0.611738    0.664458    0.311968    11.00000    0.11091    0.05320 =
         0.04185   -0.00363    0.01275    0.03585
C111  1    0.410967    1.295485    0.510599    11.00000    0.02440    0.05252 =
         0.03192   -0.00960    0.00161   -0.00727
AFIX  43
H111  2    0.422857    1.349976    0.524264    11.00000   -1.20000
AFIX   0
C109  1    0.374532    1.223153    0.446727    11.00000    0.02373    0.03766 =
         0.02806   -0.00498    0.00300    0.00039

C130  1    0.281054    0.637236    0.702774    11.00000    0.03520    0.05355 =
         0.04787    0.02203    0.00432    0.00435
AFIX  43
H130  2    0.258100    0.616887    0.723095    11.00000   -1.20000
AFIX   0

C8    1    0.453324    0.898947    0.466804    11.00000    0.02732    0.04227 =
         0.03990   -0.00268    0.00191    0.00264
AFIX  43
H8    2    0.423508    0.922508    0.474361    11.00000   -1.20000
AFIX   0

C90   1    0.535100    0.950330    0.710401    11.00000    0.03063    0.04891 =
         0.03249    0.00131    0.00595   -0.00953
AFIX 137
H90A  2    0.508102    0.916973    0.698632    11.00000   -1.50000
H90B  2    0.530174    1.017509    0.707393    11.00000   -1.50000
H90C  2    0.539107    0.934667    0.741562    11.00000   -1.50000
AFIX   0

C44   1    0.657213    0.758633    0.574307    11.00000    0.03444    0.02574 =
         0.03569    0.00022    0.00878    0.00186
AFIX  43
H44   2    0.631908    0.750919    0.594072    11.00000   -1.20000
AFIX   0
C3    1    0.499308    0.513784    0.476355    11.00000    0.03703    0.03206 =
         0.05520   -0.00082    0.01039   -0.01274
AFIX  43
H3    2    0.477561    0.467515    0.485017    11.00000   -1.20000
AFIX   0

C102  1    0.621767    1.401665    0.692755    11.00000    0.04754    0.03645 =
         0.03094    0.00067   -0.00319   -0.00061
AFIX  43
H102  2    0.643732    1.428543    0.673163    11.00000   -1.20000
AFIX   0
C99   1    0.556851    1.324166    0.748836    11.00000    0.04432    0.04953 =
         0.03319    0.00037    0.00971   -0.00315
AFIX  43
H99   2    0.534477    1.297595    0.768104    11.00000   -1.20000
AFIX   0

C147  1    0.494246    0.604450    0.660126    11.00000    0.05398    0.06368 =
         0.03329   -0.00534   -0.00622    0.02754
AFIX  43
H147  2    0.500864    0.572810    0.686854    11.00000   -1.20000
AFIX   0
C140  1    0.356273    0.786064    0.524898    11.00000    0.02562    0.05615 =
         0.03638    0.00363    0.00176    0.00021
AFIX  43
H140  2    0.353851    0.848459    0.534971    11.00000   -1.20000
AFIX   0

C126  1    0.371787    1.361234    0.336926    11.00000    0.05746    0.06581 =
         0.03846    0.01402   -0.01063   -0.02247
AFIX  43
H126  2    0.391170    1.320457    0.320522    11.00000   -1.20000
AFIX   0

C128  1    0.319963    0.624562    0.633511    11.00000    0.04015    0.04405 =
         0.03232    0.00771   -0.00661   -0.01361
AFIX  43
H128  2    0.323554    0.591764    0.606578    11.00000   -1.20000
AFIX   0
C137  1    0.435905    0.996557    0.624533    11.00000    0.04086    0.03319 =
         0.05968    0.00312   -0.00245   -0.01007
AFIX  43
H137  2    0.465383    1.025989    0.626874    11.00000   -1.20000
AFIX   0

C14   1    0.507941    0.628021    0.349806    11.00000    0.06693    0.07166 =
         0.03879    0.01541   -0.02294   -0.04090
AFIX  43
H14   2    0.530314    0.579866    0.346567    11.00000   -1.20000
AFIX   0
C7    1    0.462562    0.805369    0.470346    11.00000    0.02505    0.03088 =
         0.03291   -0.00126    0.00101    0.00009
AFIX  43
H7    2    0.439266    0.763284    0.480105    11.00000   -1.20000
AFIX   0
C49   1    0.792332    0.635190    0.371438    11.00000    0.04048    0.04136 =
         0.05304   -0.00821    0.01228    0.00370
AFIX  43
H49   2    0.815683    0.601011    0.356344    11.00000   -1.20000
AFIX   0

C93   1    0.771746    1.337007    0.755603    11.00000    0.07189    0.04567 =
         0.05040   -0.01189   -0.01961   -0.01728
AFIX  43
H93   2    0.774357    1.361266    0.784583    11.00000   -1.20000
AFIX   0

C6    1    0.506685    0.773705    0.459348    11.00000    0.02531    0.02835 =
         0.02274   -0.00191   -0.00112   -0.00267
C65   1    0.612355    1.237790    0.490136    11.00000    0.03026    0.02671 =
         0.02832   -0.00029    0.00078   -0.00173
AFIX  43
H65   2    0.642985    1.238769    0.501841    11.00000   -1.20000
AFIX   0

C51   1    0.748057    0.775271    0.381182    11.00000    0.03405    0.03007 =
         0.03310    0.00374    0.00623    0.00492
AFIX  43
H51   2    0.741558    0.837289    0.372274    11.00000   -1.20000
AFIX   0

C104  1    0.384484    1.072030    0.351667    11.00000    0.05263    0.05533 =
         0.03657   -0.00719   -0.00048    0.01105
AFIX  43
H104  2    0.353613    1.048657    0.352980    11.00000   -1.20000
AFIX   0

C73   1    0.458425    1.361118    0.635456    11.00000    0.03359    0.04624 =
         0.04856   -0.01760    0.00374    0.01281
AFIX  43
H73   2    0.432223    1.392998    0.647087    11.00000   -1.20000
AFIX   0

C106  1    0.464610    1.048050    0.331681    11.00000    0.05644    0.10444 =
         0.03335   -0.00720    0.00192    0.04364
AFIX  43
H106  2    0.488342    1.010017    0.319454    11.00000   -1.20000
AFIX   0

C18   1    0.488330    0.789550    0.351598    11.00000    0.03384    0.07565 =
         0.02627   -0.00650    0.00209   -0.00959
AFIX  43
H18   2    0.496923    0.853233    0.349537    11.00000   -1.20000
AFIX   0

C134  1    0.351874    0.909070    0.616477    11.00000    0.03113    0.03954 =
         0.05151   -0.00051   -0.00488    0.00183
AFIX  43
H134  2    0.322331    0.880385    0.613056    11.00000   -1.20000
AFIX   0
C150  1    0.473633    0.695362    0.582720    11.00000    0.02755    0.03865 =
         0.04430   -0.00001    0.00206   -0.00256
AFIX  43
H150  2    0.467093    0.726062    0.555731    11.00000   -1.20000
AFIX   0
C133  1    0.391384    0.853101    0.613498    11.00000    0.03299    0.04051 =
         0.02915   -0.00075    0.00175   -0.00107
C136  1    0.395897    1.048501    0.628148    11.00000    0.04909    0.03550 =
         0.03540    0.00396    0.00237    0.00051
AFIX  43
H136  2    0.397368    1.113639    0.633300    11.00000   -1.20000
AFIX   0
C138  1    0.433306    0.900848    0.617445    11.00000    0.03026    0.03474 =
         0.04334    0.00118   -0.00145   -0.00289
AFIX  43
H138  2    0.461463    0.866599    0.615202    11.00000   -1.20000
AFIX   0
C144  1    0.374676    0.627857    0.536736    11.00000    0.03034    0.05180 =
         0.04367   -0.01448    0.00281   -0.00552
AFIX  43
H144  2    0.385910    0.579009    0.554923    11.00000   -1.20000
AFIX   0

C37   1    0.711278    1.079896    0.300595    11.00000    0.03850    0.04644 =
         0.03592    0.00614    0.00777   -0.01149
AFIX 137
H37A  2    0.726677    1.019065    0.300259    11.00000   -1.50000
H37B  2    0.732418    1.126502    0.313008    11.00000   -1.50000
H37C  2    0.702931    1.097661    0.270474    11.00000   -1.50000
AFIX   0

C72   1    0.482995    1.399167    0.601086    11.00000    0.03631    0.03114 =
         0.04711   -0.01014   -0.01202    0.00828
AFIX  43
H72   2    0.474201    1.457776    0.589257    11.00000   -1.20000
AFIX   0

C105  1    0.418633    1.017555    0.332898    11.00000    0.07947    0.06402 =
         0.04627   -0.01379   -0.00088    0.02551
AFIX  43
H105  2    0.410743    0.958767    0.320702    11.00000   -1.20000
AFIX   0

C50   1    0.782495    0.726210    0.359701    11.00000    0.04000    0.04404 =
         0.04448    0.00156    0.01744    0.00588
AFIX  43
H50   2    0.799584    0.755079    0.336689    11.00000   -1.20000
AFIX   0

C132  1    0.343489    0.740267    0.682847    11.00000    0.04666    0.03242 =
         0.04528   -0.00629    0.01013   -0.00561
AFIX  43
H132  2    0.363193    0.790646    0.690725    11.00000   -1.20000
AFIX   0

C96   1    0.763429    1.260601    0.672444    11.00000    0.03337    0.06659 =
         0.02536   -0.00294   -0.00013   -0.01710
AFIX  43
H96   2    0.760822    1.233545    0.644023    11.00000   -1.20000
AFIX   0

C108  1    0.440670    1.188222    0.366995    11.00000    0.03757    0.07703 =
         0.02582   -0.00260   -0.00255    0.00120
AFIX  43
H108  2    0.448968    1.246884    0.379083    11.00000   -1.20000
AFIX   0

C141  1    0.344491    0.766716    0.481846    11.00000    0.01919    0.09327 =
         0.04406    0.00814   -0.00222   -0.00189
AFIX  43
H141  2    0.334587    0.815668    0.463040    11.00000   -1.20000
AFIX   0

C107  1    0.474901    1.134674    0.348621    11.00000    0.03856    0.10263 =
         0.02970   -0.00301    0.00151    0.01598
AFIX  43
H107  2    0.505921    1.157293    0.347529    11.00000   -1.20000
AFIX   0

C135  1    0.353221    1.003607    0.624099    11.00000    0.04125    0.03608 =
         0.05229    0.00206   -0.00159    0.00290
AFIX  43
H135  2    0.325125    1.037982    0.626578    11.00000   -1.20000
AFIX   0

C12   1    0.624270    0.535326    0.440346    11.00000    0.03695    0.02562 =
         0.08836    0.00666    0.01840    0.00385
AFIX 137
H12A  2    0.645526    0.561821    0.462222    11.00000   -1.50000
H12B  2    0.631216    0.561631    0.411324    11.00000   -1.50000
H12C  2    0.628209    0.467617    0.439411    11.00000   -1.50000
AFIX   0

C131  1    0.310009    0.709927    0.713239    11.00000    0.05911    0.04182 =
         0.04016   -0.00277    0.01557    0.00367
AFIX  43
H131  2    0.307379    0.739678    0.741049    11.00000   -1.20000
AFIX   0

C20   1    0.656029    0.634592    0.322121    11.00000    0.11091    0.05320 =
         0.04185   -0.00363    0.01275    0.03585
AFIX  43
H20   2    0.669616    0.652990    0.349259    11.00000   -1.20000
AFIX   0

C94   1    0.811262    1.321171    0.730794    11.00000    0.04833    0.06603 =
         0.04892    0.00591   -0.02078   -0.02709
AFIX  43
H94   2    0.840954    1.336399    0.742456    11.00000   -1.20000
AFIX   0

C123  1    0.314203    1.483937    0.382060    11.00000    0.05271    0.03793 =
         0.08606    0.00254   -0.02702   -0.00795
AFIX  43
H123  2    0.294493    1.524566    0.398194    11.00000   -1.20000
AFIX   0

C152  1    0.808603    1.163609    0.229412    11.00000    0.05656    0.07996 =
         0.05218    0.00287    0.00693   -0.01083
AFIX 137
H15A  2    0.840693    1.180247    0.236894    11.00000   -1.50000
H15B  2    0.795402    1.125119    0.252924    11.00000   -1.50000
H15C  2    0.790045    1.220381    0.226121    11.00000   -1.50000
AFIX   0

C95   1    0.807790    1.283336    0.689154    11.00000    0.03519    0.10386 =
         0.04958    0.01404   -0.00800   -0.02353
AFIX  43
H95   2    0.834890    1.272751    0.671988    11.00000   -1.20000
AFIX   0

C125  1    0.362970    1.453376    0.321208    11.00000    0.08821    0.07642 =
         0.05331    0.03188   -0.01681   -0.04723
AFIX  43
H125  2    0.377508    1.473789    0.294844    11.00000   -1.20000
AFIX   0

C142  1    0.346964    0.676119    0.465652    11.00000    0.02903    0.11254 =
         0.03550   -0.01667    0.00456   -0.01352
AFIX  43
H142  2    0.338531    0.662578    0.436108    11.00000   -1.20000
AFIX   0

C124  1    0.334247    1.512318    0.343181    11.00000    0.07225    0.03859 =
         0.08761    0.00739   -0.02821   -0.01758
AFIX  43
H124  2    0.328047    1.572630    0.331804    11.00000   -1.20000
AFIX   0

B2    3    0.387634    0.739711    0.605912    11.00000    0.02391    0.03322 =
         0.03516   -0.00525    0.00030   -0.00598
C143  1    0.361984    0.606423    0.493608    11.00000    0.03606    0.06840 =
         0.06021   -0.02238    0.00690   -0.01677
AFIX  43
H143  2    0.363658    0.543990    0.483453    11.00000   -1.20000
AFIX   0

B1    3    0.355369    1.223997    0.395715    11.00000    0.03180    0.02973 =
         0.02970   -0.00153   -0.00099   -0.00413
C17   1    0.442088    0.764626    0.360074    11.00000    0.03354    0.14025 =
         0.04209   -0.01610   -0.00240   -0.01576
AFIX  43
H17   2    0.419634    0.812518    0.363669    11.00000   -1.20000
AFIX   0
C24   1    0.590924    0.638000    0.272192    11.00000    0.11091    0.05320 =
         0.04185   -0.00363    0.01275    0.03585
AFIX  43
H24   2    0.560815    0.660068    0.264669    11.00000   -1.20000
AFIX   0
C15   1    0.460984    0.605818    0.358232    11.00000    0.08940    0.11302 =
         0.03550    0.02736   -0.02557   -0.07045
AFIX  43
H15   2    0.451697    0.542549    0.360443    11.00000   -1.20000
AFIX   0

C153  1    0.764272    1.058744    0.176437    11.00000    0.05677    0.08647 =
         0.05470    0.00438    0.00580   -0.00174
AFIX 137
H15D  2    0.739221    1.103308    0.170614    11.00000   -1.50000
H15E  2    0.755607    1.018993    0.201328    11.00000   -1.50000
H15F  2    0.769352    1.020122    0.150293    11.00000   -1.50000
AFIX   0

C16   1    0.428359    0.675994    0.363295    11.00000    0.04854    0.15139 =
         0.04955    0.01285   -0.01184   -0.05770
AFIX  43
H16   2    0.396708    0.661338    0.368969    11.00000   -1.20000
AFIX   0
C21   1    0.681144    0.578573    0.293811    11.00000    0.11091    0.05320 =
         0.04185   -0.00363    0.01275    0.03585
AFIX  43
H21   2    0.711359    0.557586    0.301640    11.00000   -1.20000
AFIX   0
C22   1    0.662084    0.554030    0.254772    11.00000    0.11091    0.05320 =
         0.04185   -0.00363    0.01275    0.03585
AFIX  43
H22   2    0.680120    0.519742    0.234200    11.00000   -1.20000
AFIX   0
C23   1    0.614929    0.578953    0.243831    11.00000    0.11091    0.05320 =
         0.04185   -0.00363    0.01275    0.03585
AFIX  43
H23   2    0.600580    0.555671    0.217910    11.00000   -1.20000
AFIX   0

C154  1    0.541195    0.366903    0.300535    10.40000    0.11036
C155  1    0.531211    0.289923    0.269803    10.40000    0.11036
AFIX   3
H15G  2    0.525281    0.233083    0.285413    10.40000   -1.50000
H15H  2    0.503991    0.307413    0.253483    10.40000   -1.50000
H15I  2    0.556741    0.280973    0.249893    10.40000   -1.50000
AFIX   0
O4    6    0.509930    0.381595    0.325273    10.40000    0.11036
C156  1    0.585146    0.383475    0.324320    10.40000    0.11036
AFIX   3
H15J  2    0.598346    0.329005    0.337680    10.40000   -1.50000
H15K  2    0.603006    0.400165    0.298820    10.40000   -1.50000
H15L  2    0.585566    0.433915    0.345030    10.40000   -1.50000
AFIX   0
HKLF 4


REM  mem054_150k_a.res in Pna2(1)
REM wR2 = 0.1509, GooF = S = 1.009, Restrained GooF = 1.009 for all data
REM R1 = 0.0592 for 15392 Fo > 4sig(Fo) and 0.0764 for all 18870 data
REM 1507 parameters refined using 7 restraints

END

WGHT      0.0820      0.0000

REM Highest difference peak  0.776,  deepest hole -0.436,  1-sigma level  0.078
Q1    1   0.5755  0.3585  0.2775  11.00000  0.05    0.78
Q2    1   0.5549  0.3813  0.3193  11.00000  0.05    0.73
Q3    1   0.6604  1.2461  0.6390  11.00000  0.05    0.68
Q4    1   0.6215  0.8074  0.4207  11.00000  0.05    0.63
Q5    1   0.6393  1.1845  0.6003  11.00000  0.05    0.63
;
_shelx_res_checksum              22391
_shelx_hkl_file                  
;
   0  -1   0  -10.00    0.60
   0  -2   0 7418.36  371.66
   0  -3   0   -1.90    3.30
   0  -4   0 1180.18   62.69
   0  -5   0   -0.80    4.00
   0   5   0   -1.70    3.20
   0   6   0 2043.00   92.09
   0   7   0    0.80    4.30
   0   8   0  981.30   48.20
   0   9   0   -3.20    4.10
   0  10   0  106.19   12.30
   0  11   0    2.50    5.70
   0  12   0   82.59    6.60
   0  12   0   78.89   12.60
   0 -13   0   -3.60    2.10
   0  13   0   -1.70    2.40
   0 -14   0   24.50    3.90
   0  14   0   18.60    3.50
   0 -15   0   -1.90    2.70
   0  16   0   -3.50    3.90
  -1   0   0    0.50    0.60
   1   0   0   -0.60    0.40
  -1   1   0  144.09    9.00
  -1   2   0  169.88   10.70
   1  -2   0  180.18   11.90
   1  -3   0  788.82   43.10
   1  -4   0 1334.57   74.79
  -1  -4   0 1480.85   72.89
  -1   5   0  644.94   32.40
   1  -5   0  681.83   39.60
   1   5   0  679.93   32.50
   1   6   0  100.69    9.10
  -1   6   0   81.09    8.90
  -1   7   0  756.62   39.10
   1   7   0  823.32   39.30
  -1   8   0   22.40    5.70
   1   8   0   22.00    5.80
  -1   9   0   77.49   10.30
   1   9   0   76.89    9.80
   1  10   0    2.30    5.10
  -1  10   0   11.20    5.50
   1  11   0   29.90    8.40
   1  11   0   24.70    4.60
  -1  11   0   23.20    7.60
   1 -12   0   -1.70    2.10
   1  12   0   -1.60    6.20
   1  12   0   -2.40    2.50
  -1  12   0    7.60    6.40
  -1  12   0   -4.50    2.50
   1  13   0   30.70    5.20
  -1  13   0   34.40    5.20
   1 -13   0   33.10    4.80
  -1  13   0   40.50    4.50
   1  14   0    3.70    4.20
  -1  14   0   18.70    3.50
   1 -14   0   13.20    3.50
   1  14   0   13.70    3.30
  -1 -14   0   12.20    3.10
   1 -15   0   11.70    3.50
  -1 -15   0    6.90    3.10
   1  15   0    8.40    3.00
   1  16   0   -5.60    3.70
  -2   0   0   21.40    3.20
   2  -1   0    2.30    2.40
  -2   1   0    5.40    2.60
  -2   2   0    4.40    3.60
   2  -2   0    8.20    3.90
  -2   3   0  273.87   17.60
   2  -3   0  294.57   19.70
   2  -4   0    3.40    5.10
  -2   5   0   16.90    4.70
   2  -5   0   14.10    6.70
   2   5   0   34.30    5.90
  -2   6   0    7.40    4.50
   2   6   0    7.00    4.20
  -2   7   0  175.38   13.50
   2   7   0  194.78   13.90
   2   8   0   14.00    5.20
  -2   8   0   13.80    5.20
   2   9   0   11.70    5.50
  -2   9   0   16.50    6.20
  -2  10   0   -3.00    4.90
   2  10   0    2.30    5.30
  -2  11   0   10.50    6.60
  -2  11   0    9.20    3.20
   2  11   0    9.70    3.00
   2  11   0    8.90    6.00
   2 -11   0    8.20    2.60
   2  12   0   17.20    8.10
  -2  12   0   17.80    7.50
   2  12   0    6.70    2.90
  -2  12   0    6.20    3.00
   2 -12   0    4.90    2.70
  -2  12   0    9.10    2.80
   2 -13   0    2.70    2.80
  -2  13   0    5.10    2.50
   2  13   0   -1.40    2.90
  -2  13   0    5.90    2.90
   2  13   0    1.00    2.90
   2 -14   0    1.30    3.10
   2  14   0   -2.40    3.50
   2  14   0    0.10    2.60
  -2  14   0    2.70    2.20
  -2  14   0   -4.50    3.50
   2 -15   0    0.80    3.30
  -2 -15   0   -3.50    2.50
   2  15   0    2.20    2.60
   2  15   0   -5.00    3.90
   2  16   0   -0.30    4.00
   3   0   0    1.50    1.90
  -3   0   0   -0.80    2.10
  -3   1   0  264.77   17.70
  -3  -1   0  299.67   15.00
   3  -1   0  257.07   17.20
   3  -2   0  224.78   16.40
  -3   3   0  283.47   19.10
   3  -3   0  260.37   20.00
   3  -4   0 1072.89   58.19
  -3   4   0  988.90   55.09
  -3   5   0  106.89    9.30
   3  -5   0  127.69   14.70
   3   5   0  119.79    9.40
  -3   6   0   -1.50    3.60
   3   6   0    1.60    3.80
   3   7   0   96.09   10.10
  -3   7   0   98.49   10.50
   3   8   0   -0.30    4.00
  -3   8   0    1.80    4.70
  -3   8   0   -5.40    1.70
  -3   9   0  137.09   13.00
   3   9   0  131.09   12.80
   3 -10   0   -0.50    1.80
   3  10   0    1.80    4.90
  -3  10   0    3.50    5.70
  -3  11   0   -1.70    2.30
   3  11   0    4.50    5.90
   3 -11   0   -2.90    2.10
  -3  11   0    5.00    6.30
   3  11   0    0.80    2.40
  -3  12   0    1.60    2.50
   3  12   0   -3.10    6.70
  -3  12   0   -5.10    5.80
   3 -12   0   -4.10    2.30
  -3  12   0   -7.10    2.30
   3  12   0   -2.20    2.70
   3  13   0   87.59   20.20
   3  13   0  103.09    7.30
  -3  13   0   93.39    6.60
  -3  13   0   68.29   19.90
   3 -13   0   94.29    7.70
   3  14   0    3.80    2.90
  -3  14   0   -2.90    3.40
   3  14   0   -2.60    3.40
   3 -14   0    0.30    3.20
  -3  14   0    5.50    2.40
   3  15   0   18.40    3.40
  -3  15   0   20.50    3.90
   3 -15   0   20.70    4.50
  -3  16   0   -2.50    4.30
   4   0   0  756.32   40.80
   4  -1   0   33.40    7.20
  -4  -1   0   45.20    5.10
   4  -2   0   38.40    8.80
   4  -3   0   60.09   11.40
   4  -4   0 1056.89   61.59
   4   4   0 1109.89   49.80
   4  -5   0   20.70    7.50
   4   5   0   21.00    4.70
  -4   6   0  361.66   21.00
   4   6   0  391.26   21.10
   4  -6   0  381.26   28.80
   4   7   0  137.29   11.60
  -4   7   0  136.29   11.90
   4   8   0   49.90    8.30
  -4   8   0   58.09    9.10
  -4   8   0   52.39    4.40
   4  -9   0  341.57   18.10
   4   9   0  318.57   21.40
  -4   9   0  344.87   22.00
   4 -10   0   80.49    6.20
   4  10   0   76.89   10.90
  -4  10   0   71.19   11.00
   4 -11   0  382.96   20.00
   4  11   0  347.07   17.70
  -4  11   0  377.36   25.20
   4  11   0  362.06   24.80
  -4  11   0  349.07   17.90
  -4  12   0   -3.50    5.70
   4 -12   0   -1.80    2.80
   4  12   0   13.60    7.50
  -4  12   0    7.80    2.80
   4  12   0    0.20    2.60
  -4  13   0    2.80    3.80
   4  13   0    8.00    4.00
   4  13   0   14.30    3.50
  -4  13   0   25.80    4.50
   4 -13   0   20.50    4.00
  -4  14   0   43.50    4.80
   4 -14   0   42.80    6.50
   4  14   0   34.20    5.20
  -4  15   0   -0.60    5.10
   4 -15   0   23.50    4.40
  -4  15   0   25.00    3.80
   4  15   0    7.80    4.60
  -4  16   0   50.19    4.30
   5   0   0    1.10    3.20
   5   1   0  738.63   36.00
   5  -1   0  610.94   39.00
   5  -2   0  569.24   38.10
  -5  -2   0  703.03   34.20
   5  -3   0   22.20    7.00
   5   4   0   12.50    3.80
   5  -4   0    8.90    6.40
   5   5   0  179.88   11.80
   5  -5   0  140.59   16.90
  -5   6   0   54.99    8.10
   5  -6   0   89.09   14.70
   5   6   0   59.89    8.40
  -5   7   0  275.37   17.90
   5   7   0  288.87   18.00
  -5   8   0   94.99   10.70
  -5   8   0   98.79    6.50
   5   8   0  103.59   10.80
   5  -9   0   69.69    5.50
   5   9   0   66.99    9.70
  -5   9   0   63.09    5.00
  -5   9   0   63.49   10.00
   5 -10   0    3.70    2.40
   5  10   0   13.40    6.20
  -5  10   0    4.00    5.40
  -5  11   0   -1.70    5.50
   5  11   0    5.40    6.80
   5  11   0    4.70    3.00
  -5  11   0    4.20    2.50
   5 -11   0    1.50    2.60
   5 -12   0    8.00    3.40
  -5  12   0   11.90    7.80
   5  12   0   21.60    8.30
   5  12   0    7.60    3.50
   5  12   0    7.00    3.00
  -5  12   0   10.20    2.90
   5  13   0   -1.00    2.70
  -5  13   0   -4.10    2.70
   5  13   0    3.40    2.80
  -5  13   0    0.70    2.40
   5 -13   0   -2.80    3.10
   5 -14   0   56.69    7.20
   5  14   0   43.80    5.50
  -5  14   0   61.99    5.40
  -5  15   0   -7.20    4.60
  -5  15   0   10.50    2.40
   5  15   0    2.30    3.80
   5 -15   0   18.00    4.60
  -5  16   0   29.50    3.70
   6   0   0    0.60    3.90
   6   1   0   59.79    6.60
   6  -1   0   43.90   10.30
   6  -2   0    3.10    5.80
   6  -3   0  122.29   14.70
   6  -4   0    5.10    6.30
   6   4   0    2.90    3.50
   6  -5   0   -4.20    5.50
   6   5   0    3.70    3.60
  -6   6   0   63.99    8.70
   6   6   0   90.49    9.10
   6  -6   0   64.49   14.90
   6   7   0   77.69    8.70
  -6   7   0   52.79    5.20
  -6   7   0   55.79    9.00
  -6   8   0   25.50    6.90
   6   8   0   14.80    5.70
  -6   8   0   21.30    3.90
  -6   9   0   18.70    6.60
   6   9   0   18.80    6.50
   6  -9   0   16.70    3.10
  -6   9   0   19.30    3.30
   6 -10   0   39.50    5.20
  -6  10   0   73.99   11.10
   6  10   0   66.19   11.30
   6  11   0   -1.20    5.00
  -6  11   0    1.90    6.70
   6  11   0    9.20    3.00
   6 -11   0   -2.40    2.60
   6  12   0    6.80    6.70
   6 -12   0   12.20    3.90
  -6  12   0    6.40    7.10
  -6  12   0   16.50    3.20
   6  12   0   13.10    3.20
   6  12   0   19.20    3.70
   6 -13   0    5.60    3.90
   6  13   0   -0.30    2.60
  -6  13   0   -0.80    3.10
   6  13   0    6.60    3.10
  -6  13   0    1.80    2.50
   6  14   0    1.90    3.60
   6 -14   0    9.70    4.50
   6  14   0   -1.10    2.70
  -6  14   0   -4.70    3.90
   6 -15   0    6.30    4.60
  -6  15   0    4.30    2.30
  -6  16   0    0.20    1.90
   7   0   0   -2.30    4.20
   7   1   0 1051.79   53.69
   7  -1   0  964.90   56.99
   7  -2   0   30.20    8.40
   7  -3   0    7.10    6.60
   7   4   0   13.00    4.40
   7  -4   0    6.40    7.10
   7   5   0    6.10    4.60
   7  -5   0    2.50    7.00
   7  -6   0   34.60   11.00
   7   6   0   24.90    6.00
  -7   7   0    2.30    2.60
   7   7   0    4.00    4.60
  -7   7   0    3.80    4.60
   7   8   0   49.90    8.80
  -7   8   0   39.70    8.70
  -7   8   0   53.69    5.20
   7  -9   0    1.50    2.40
   7   9   0   -3.80    4.30
  -7   9   0    2.00    2.30
  -7   9   0    9.80    5.90
  -7  10   0  176.48   15.60
  -7  10   0  142.29    8.80
   7  10   0  175.38   15.30
   7 -10   0  147.49   10.10
   7 -11   0  201.08   12.90
   7  11   0  207.08   11.50
  -7  11   0  191.88   18.30
   7  11   0  204.18   18.00
  -7  11   0  192.48   11.00
   7  12   0   29.40    4.80
   7  12   0    6.00    7.30
  -7  12   0   32.90    5.00
   7 -12   0   32.80    6.30
  -7  12   0   31.20    9.80
   7  12   0   34.60    5.40
  -7  13   0   48.40    5.40
   7 -13   0   55.69    7.50
   7  13   0   49.60    5.80
  -7  14   0   96.59   25.70
  -7  14   0  137.19    8.50
   7 -14   0  166.68   11.20
   7 -15   0    5.30    4.80
  -7  15   0    6.20    2.40
  -7  16   0   71.29    5.10
   8   0   0  313.77   21.50
   8   1   0 1011.40   53.39
   8  -1   0  979.90   56.89
   8  -2   0  154.18   16.50
   8  -3   0 2815.82  150.28
   8  -4   0    5.30    7.60
   8   4   0   10.20    4.00
   8   5   0  937.31   44.20
   8  -5   0  896.51   58.39
   8  -6   0   -1.10    7.40
   8   6   0    0.10    4.40
  -8   7   0   77.29    9.80
   8  -7   0   85.49   18.10
   8   7   0   86.29   10.40
  -8   7   0   96.19    6.80
  -8   8   0   26.90    7.10
   8  -8   0   19.40    3.40
   8   8   0   27.00    6.70
  -8   8   0   23.30    4.50
  -8   9   0  373.06   24.80
   8   9   0  404.16   24.70
   8  -9   0  391.56   21.40
  -8   9   0  393.36   18.90
  -8  10   0   61.89    5.70
   8 -10   0   66.69    6.80
  -8  10   0   69.79   11.00
   8  10   0   62.49   11.40
  -8  11   0  204.98   11.40
   8 -11   0  220.28   13.60
   8  11   0  197.48   11.60
  -8  11   0  208.78   19.00
   8  11   0  187.38   18.20
   8  12   0    5.00    2.60
  -8  12   0    9.50    7.40
   8 -12   0    6.60    4.00
   8  12   0    9.10    7.10
  -8  12   0    0.20    3.20
   8  12   0    6.50    3.00
  -8  12   0    4.70    2.80
  -8  13   0  115.29   24.50
   8  13   0  134.39    9.00
  -8  13   0  141.89    8.80
   8 -13   0  172.08   11.90
   8  13   0  149.99    8.90
   8 -14   0   13.60    5.30
  -8  14   0   -6.00    4.10
  -8  14   0    0.50    2.40
   8 -15   0   49.30    9.50
  -8  15   0   34.80    4.70
  -8  16   0   20.60    3.60
   9   0   0   -2.10    3.70
   9  -1   0  110.79   14.10
   9   1   0  121.79   10.70
   9  -2   0   88.49   13.80
   9  -3   0   25.00    8.80
   9   4   0  128.59    9.70
   9  -4   0  105.09   17.10
   9   5   0   40.30    7.10
   9  -5   0   22.40    9.70
  -9   6   0   31.80    4.80
   9  -6   0   26.90   10.10
   9   6   0   34.90    6.60
   9   7   0   76.89    9.40
  -9   7   0   58.59    9.40
   9  -7   0   71.99   17.70
  -9   7   0   62.49    5.90
  -9   8   0   44.80    8.60
   9  -8   0   40.80    5.20
  -9   8   0   41.30    5.10
   9   8   0   42.80    9.00
  -9   9   0   67.69   11.10
   9   9   0   70.69   11.20
  -9   9   0   74.39    6.30
   9  -9   0   72.19    6.90
   9  10   0    3.30    2.80
   9 -10   0   -1.40    3.20
  -9  10   0    2.10    2.60
  -9  10   0    1.80    6.00
   9  10   0    5.80    6.30
  -9  11   0   16.80    3.70
   9  11   0   10.60    7.40
   9 -11   0   15.50    4.50
   9  11   0   17.40    3.30
   9  11   0   23.20    4.00
  -9  11   0    6.40    7.40
   9  12   0   13.80    3.10
  -9  12   0   26.50    5.00
  -9  12   0   23.70    8.90
   9  12   0   21.80    4.00
   9 -12   0   30.50    7.20
   9  12   0   23.70    8.40
  -9  13   0   14.80    3.10
   9  13   0   16.00    3.50
  -9  13   0    6.00    4.40
   9 -13   0   37.90    8.10
   9 -14   0    6.00    5.60
  -9  14   0    0.20    2.40
  -9  14   0   -2.60    4.30
  -9  15   0   -1.90    4.10
   9 -15   0    6.20    5.40
  -9  15   0   -1.60    2.20
  -9  16   0   22.30    3.80
  10   0   0    7.70    4.80
  10  -1   0   -3.10    4.40
  10   1   0    1.60    3.60
  10  -2   0    4.50    6.50
  10  -3   0   27.40    9.40
  10  -4   0    4.60    7.80
  10   5   0   84.19    9.20
  10  -5   0   79.99   17.20
  10   6   0    0.20    3.90
  10  -6   0    0.10    7.90
 -10   6   0   -1.90    2.90
  10  -7   0    2.90    8.80
 -10   7   0    5.60    4.60
 -10   7   0   -1.70    2.60
  10   7   0    6.90    4.80
  10   8   0   -2.20    4.40
  10  -8   0    1.00    2.80
 -10   8   0    6.70    5.60
 -10   8   0    0.60    2.60
  10  -9   0   41.00    6.30
 -10   9   0   42.40    8.90
 -10   9   0   44.80    5.60
  10   9   0   54.39   10.30
 -10  10   0    2.60    3.00
  10 -10   0    1.90    3.70
  10  10   0    5.20    2.90
 -10  10   0    3.80    6.00
  10  10   0    9.60    6.90
 -10  10   0    4.80    2.80
  10  11   0   35.90    5.60
  10 -11   0   41.60    7.30
  10  11   0   35.60    4.70
 -10  11   0   36.10    9.80
 -10  11   0   35.10    5.20
  10  11   0   66.29   12.70
  10 -12   0   11.70    5.20
  10  12   0    2.90    2.60
 -10  12   0    4.10    2.70
 -10  12   0    3.90    3.50
 -10  13   0    4.20    3.90
 -10  13   0    7.70    2.80
  10 -13   0   16.40    5.80
  10  13   0    3.60    2.90
 -10  14   0    3.20    2.50
 -10  14   0    2.30    4.30
  10 -14   0   11.30    6.10
  10 -15   0    2.30    4.80
 -10  15   0    5.50    4.30
 -10  15   0    2.90    2.50
 -10  16   0    6.40    2.10
  11   0   0    0.10    4.00
  11   1   0    5.20    4.00
  11  -1   0    9.50    5.70
  11  -2   0    0.90    5.70
  11  -3   0   92.59   16.20
  11  -4   0   40.80   12.00
  11  -5   0  340.37   31.00
 -11   5   0  304.77   15.70
 -11   6   0   11.80    3.60
  11  -6   0   10.10    9.30
 -11   7   0   20.70    4.10
 -11   7   0   18.10    6.30
  11   7   0   21.10    6.50
  11  -8   0   11.10    3.60
  11   8   0   15.50    6.60
 -11   8   0   20.80    6.70
 -11   8   0   15.30    3.80
  11   9   0   23.10    7.60
  11  -9   0   31.50    6.00
 -11   9   0   14.90    7.10
 -11   9   0   20.80    4.10
  11  10   0   17.30    8.20
 -11  10   0   27.40    8.30
 -11  10   0   24.80    4.70
  11 -10   0   32.00    7.10
 -11  10   0   13.70    3.90
  11 -11   0  123.69   11.60
  11  11   0  123.79    7.80
 -11  11   0  125.39    8.90
 -11  11   0  137.79   22.10
 -11  11   0  148.89    8.90
 -11  11   0   88.59   14.90
  11 -12   0  101.99   11.00
 -11  12   0   95.19    7.50
 -11  12   0  115.69   21.10
  11  12   0   93.49    6.90
  11  13   0    5.60    2.90
 -11  13   0    4.40    2.80
  11 -13   0   14.30    6.20
 -11  13   0   49.10   15.70
  11 -14   0   22.30    6.60
 -11  14   0   46.80   15.50
 -11  14   0   16.90    3.30
 -11  15   0    4.20    2.70
 -11  16   0    2.00    2.00
  12   0   0  159.98   14.90
  12  -1   0  800.82   48.90
  12  -2   0  671.63   43.90
  12  -3   0  145.69   19.40
  12  -4   0  953.90   62.19
  12  -5   0    0.90    7.80
 -12   5   0   -0.20    2.90
 -12   6   0  405.46   19.90
  12  -7   0   26.80    4.40
 -12   7   0   33.00    7.60
 -12   7   0   35.70    5.50
  12  -8   0   87.39    8.30
 -12   8   0   85.29   11.50
 -12   8   0   94.59    7.70
 -12   9   0   25.50    8.00
  12  -9   0   29.20    7.00
 -12   9   0   16.00    4.00
 -12  10   0   48.10    6.30
  12 -10   0   60.09    8.80
 -12  10   0   54.99    5.80
  12  11   0   32.00    4.80
 -12  11   0   28.70    5.40
  12 -11   0   53.29    9.40
 -12  11   0   37.40    5.60
 -12  12   0    4.80    2.80
  12  12   0    2.70    2.50
  12 -12   0   11.60    6.30
 -12  13   0   33.40    5.50
  12 -13   0   51.29   11.40
  12  13   0   37.70    4.90
  12 -14   0   14.70    5.80
 -12  15   0   -0.10    2.40
 -12  16   0   18.80    3.50
  13   0   0   -0.10    4.30
  13  -1   0    5.40    5.30
  13  -2   0   70.69   13.50
  13  -3   0   31.80    9.90
  13  -4   0   13.40    8.90
 -13   4   0    9.20    3.30
 -13   5   0   26.70    4.60
 -13   6   0    3.30    2.90
  13  -7   0   69.89    7.80
 -13   7   0  103.99    7.70
 -13   8   0    2.30    3.30
  13  -8   0    4.10    4.00
  13  -9   0  142.09   12.00
 -13   9   0  169.48   10.50
  13  10   0   14.80    3.10
 -13  10   0   17.10    3.50
  13 -10   0   18.40    5.70
 -13  10   0    7.50    3.90
  13 -11   0    6.30    6.00
  13  11   0    5.90    2.70
 -13  11   0    5.70    3.50
 -13  12   0   13.10    3.30
  13 -12   0   21.80    7.10
  13  12   0   13.00    3.00
 -13  12   0    8.20    3.70
 -13  13   0    3.20    2.70
  13 -13   0    7.40    6.50
  13  13   0    4.50    2.60
 -13  14   0    2.00    2.50
 -13  15   0   13.10    2.70
  14   0   0   -0.90    4.40
  14  -1   0    0.60    4.70
  14  -2   0   54.49   13.10
  14  -3   0   35.80   10.30
  14  -4   0   44.60   12.40
 -14   4   0   44.60    5.40
 -14   5   0    8.50    3.40
 -14   6   0   39.90    5.40
 -14   7   0    2.80    3.30
 -14   8   0   15.50    4.10
 -14   9   0    2.40    3.40
  14  -9   0    1.80    5.10
  14  10   0   33.20    4.50
  14 -10   0   27.10    6.60
 -14  10   0   27.80    5.90
 -14  10   0   45.70    5.70
  14  11   0   -0.40    2.30
  14 -11   0    9.40    6.60
 -14  11   0    7.80    3.00
 -14  11   0    8.50    3.90
 -14  12   0   -2.00    2.90
  14  12   0    3.10    2.50
 -14  12   0    2.90    2.80
 -14  13   0   -0.60    2.50
  14  13   0   -0.10    2.30
 -14  14   0   -1.50    2.40
 -14  15   0    2.00    2.20
  15   0   0    5.80    5.10
  15  -1   0   -1.70    4.50
  15  -2   0  218.38   21.80
 -15   3   0  111.49    8.00
  15  -3   0  130.69   18.40
 -15   4   0  101.99    7.70
 -15   5   0   -1.70    2.80
 -15   6   0  145.69    9.80
 -15   7   0   43.80    6.30
 -15   8   0  142.89   10.20
 -15   9   0   10.20    4.00
 -15   9   0   15.80    3.30
 -15  10   0   -3.30    3.30
 -15  10   0    1.90    2.80
  15  10   0   -0.10    2.40
 -15  11   0   24.60    4.90
 -15  11   0   31.90    5.60
  15  11   0   22.90    4.30
  15  12   0   10.20    2.90
 -15  12   0   11.40    3.60
 -15  12   0   16.00    3.50
  15  13   0    1.80    2.40
 -15  13   0   -0.70    2.50
 -15  14   0    3.70    2.90
 -15  15   0   16.80    2.70
  16  -1   0   12.60    6.80
  16  -2   0 1004.60   62.09
 -16   4   0  106.69    8.00
 -16   5   0   15.40    3.90
 -16   6   0  230.38   13.50
 -16   7   0   32.90    5.70
 -16   8   0   66.99    7.40
 -16   9   0  133.99   10.50
 -16   9   0  165.08    9.80
  16   9   0  147.89    8.40
 -16  10   0  115.39    8.40
  16  10   0  114.09    7.50
 -16  10   0  140.29    9.90
 -16  11   0   18.90    3.80
 -16  11   0   15.10    4.50
  16  11   0   18.80    3.20
 -16  12   0   27.80    5.20
  16  12   0   34.70    4.60
 -16  12   0   30.00    5.30
 -16  13   0   68.39    6.10
  16  13   0   59.89    5.20
 -16  14   0   36.00    5.20
 -16  15   0    8.50    2.50
  17  -1   0   18.50    7.40
 -17  -3   0   14.80    2.90
 -17  -3   0   20.60    3.10
 -17   4   0    3.70    3.00
 -17  -4   0    6.10    1.60
 -17  -4   0    4.70    2.00
 -17   5   0    3.50    3.40
 -17   6   0   -0.20    3.30
 -17   7   0    9.20    3.90
 -17   8   0   13.70    4.40
  17   9   0   36.60    4.50
 -17   9   0   44.30    6.80
 -17   9   0   39.70    5.70
 -17  10   0    1.50    3.50
  17  10   0    3.50    2.50
 -17  10   0   11.00    3.30
 -17  11   0    1.60    3.50
  17  11   0    4.60    2.60
 -17  11   0    4.70    3.10
 -17  12   0    0.80    3.00
 -17  12   0   -1.60    2.50
  17  12   0    1.60    2.40
 -17  13   0    2.60    2.80
  17  13   0   -4.10    2.10
 -17  14   0   -0.10    2.30
 -18   0   0   28.20    3.90
 -18  -1   0   14.90    2.50
 -18  -2   0   32.30    3.60
 -18  -3   0    1.00    1.70
 -18  -4   0    5.50    2.20
 -18  -4   0    5.10    1.90
 -18   4   0    3.90    3.20
 -18  -5   0    2.70    2.00
 -18   5   0   -1.30    3.20
 -18  -5   0    4.60    1.70
 -18   6   0   19.20    4.60
 -18   7   0    1.30    3.50
 -18   8   0   49.60    7.00
  18   8   0   55.19    4.80
  18   9   0    7.30    2.70
 -18   9   0    7.30    4.20
 -18  10   0   75.19    7.90
  18  10   0   72.99    5.70
 -18  10   0   62.89    7.00
 -18  11   0    4.00    3.70
  18  11   0    5.80    2.60
 -18  12   0   50.89    5.70
  18  12   0   39.80    4.50
  18  13   0    0.00    2.30
 -18  13   0    1.10    2.70
 -18  14   0   31.70    4.40
 -19   0   0    0.70    2.10
 -19   1   0    5.20    2.50
 -19  -1   0    8.00    2.30
 -19  -2   0    8.30    2.20
 -19  -3   0   41.10    4.10
 -19  -4   0   13.60    2.40
 -19   4   0   14.80    4.30
 -19  -5   0   41.00    4.00
 -19   5   0   23.90    5.00
 -19  -5   0   40.70    4.80
 -19   6   0   12.30    4.30
 -19  -6   0   26.40    4.00
 -19  -6   0   25.70    3.20
 -19   7   0    9.50    4.40
  19   8   0   -3.50    2.10
 -19   8   0   -2.80    3.30
  19   9   0    0.70    2.30
 -19   9   0    2.60    4.10
  19  10   0    4.00    2.50
 -19  10   0    2.30    3.80
 -19  11   0   64.79    7.20
  19  11   0   65.19    5.40
 -19  11   0   67.59    6.60
 -19  12   0  121.79    8.80
  19  12   0  133.29    7.50
 -19  13   0    3.20    2.60
  19  13   0    1.90    2.20
 -19  14   0   58.29    5.10
 -20   0   0   10.70    2.70
 -20  -1   0  210.98   10.60
 -20   1   0  191.28   10.70
 -20  -2   0   72.19    5.60
 -20  -3   0  104.49    6.50
 -20  -4   0   20.40    3.70
 -20  -5   0  251.67   12.10
 -20   6   0    2.30    3.70
 -20  -6   0    7.50    2.10
  20   6   0    6.60    2.10
 -20  -7   0  164.78    8.40
  20   7   0  160.58    8.80
 -20   7   0  153.58   11.40
  20   8   0  227.98   11.30
 -20   8   0  231.48   14.40
  20   9   0   41.00    4.60
 -20   9   0   46.90    7.20
  20  10   0    2.30    2.50
 -20  10   0    2.30    3.70
  20  11   0  123.39    7.50
 -20  11   0  138.09    9.60
  20  12   0   60.79    4.90
 -20  12   0   60.79    6.30
  20  13   0   30.20    3.90
 -20  13   0   36.40    4.70
 -21   0   0    0.00    2.20
 -21  -1   0    4.70    2.50
 -21  -2   0   39.90    4.70
 -21  -3   0    8.00    2.50
 -21  -4   0    5.90    2.20
  21   4   0    4.50    2.50
 -21   5   0    3.80    3.70
 -21  -5   0    6.60    2.20
  21   5   0    3.50    2.10
 -21  -6   0   -1.50    1.60
  21   6   0    1.00    2.40
 -21   6   0   -1.10    3.40
  21   6   0    0.60    1.90
 -21   7   0    5.30    4.00
 -21  -7   0    5.30    2.10
  21   7   0    6.20    2.50
  21   7   0    6.20    2.10
  21   8   0   -0.60    2.20
 -21  -8   0    5.00    1.90
 -21   8   0    8.00    4.40
  21   9   0   17.50    3.00
 -21   9   0   18.80    4.90
 -21  10   0    1.20    3.70
  21  10   0    2.80    2.30
  21  11   0   21.80    3.80
  21  12   0   -3.40    1.90
  21  13   0   -0.70    2.10
 -22   0   0   10.30    2.90
 -22  -1   0   86.99    6.70
 -22  -2   0   24.70    4.60
  22   2   0   30.40    4.50
  22   3   0   49.50    3.80
  22  -3   0   57.69    5.30
 -22  -3   0   66.09    5.60
  22   3   0   67.69    5.30
 -22  -4   0    8.60    2.70
  22   4   0   12.80    2.70
  22  -4   0   13.40    3.20
 -22  -5   0   16.10    2.90
  22   5   0   10.90    2.50
 -22   5   0   11.50    4.40
  22   5   0    7.80    2.60
  22   6   0   40.20    4.50
  22   6   0   43.20    4.30
 -22   6   0   42.60    6.90
 -22  -6   0   46.20    4.60
 -22   7   0   47.30    7.30
  22   7   0   47.10    4.30
  22   7   0   47.50    4.70
 -22  -7   0   54.29    4.60
 -22  -8   0   62.79    5.00
  22   8   0   59.89    5.20
 -22   8   0   64.29    8.00
 -22  -9   0    7.20    2.30
 -22   9   0    8.60    4.40
  22   9   0    5.40    2.50
 -22  10   0   30.90    6.10
  22  10   0   28.40    4.00
  22  11   0    5.30    2.30
  22  12   0   28.50    3.60
  22  13   0    2.80    2.10
  23   0   0    0.40    2.10
 -23   0   0    2.00    2.50
  23   0   0    2.20    2.40
  23   1   0    7.90    2.60
 -23  -1   0    1.50    2.60
  23   1   0    1.50    2.00
  23  -1   0    6.30    2.50
  23  -1   0    3.20    2.50
  23  -2   0   16.80    3.10
 -23  -2   0   10.10    3.00
  23   2   0   11.10    2.30
  23   2   0   13.50    3.00
 -23  -3   0  130.99    8.50
  23  -3   0  141.19    8.20
  23   3   0  124.49    6.60
  23   3   0  154.28    8.40
  23  -4   0   72.49    6.40
 -23  -4   0   84.29    6.40
  23   4   0   93.69    6.20
  23   5   0   59.29    5.30
  23   5   0   71.39    5.30
 -23  -5   0   68.69    5.80
 -23   6   0    1.30    3.60
  23   6   0   -1.90    2.10
  23   6   0    0.50    2.00
 -23  -6   0    3.10    2.30
 -23  -7   0   12.60    2.70
  23   7   0   11.30    2.30
  23   7   0    7.80    2.50
 -23   7   0   11.40    4.60
  23   8   0   73.29    5.40
 -23  -8   0   74.09    5.60
  23   9   0   68.29    5.60
 -23  -9   0   90.89    5.90
 -23   9   0  101.79    8.80
  23  10   0   14.60    2.80
 -23 -10   0   16.90    2.70
  23  11   0   14.10    2.60
  23  12   0   64.99    4.60
  24   0   0    5.00    2.60
  24   0   0    3.60    2.20
  24  -1   0   16.40    3.20
  24  -1   0   17.50    3.10
  24   1   0   24.90    3.60
  24   1   0   24.10    3.50
 -24  -1   0   17.20    3.60
  24  -2   0    4.00    2.60
  24   2   0    1.10    1.80
  24   2   0    0.60    2.30
 -24  -2   0   -2.10    2.50
  24  -3   0  317.27   14.80
  24   3   0  287.87   13.30
 -24  -3   0  278.17   15.20
  24   3   0  372.36   15.90
  24  -4   0   56.49    5.60
  24   4   0   69.99    5.50
  24   4   0   50.19    4.80
 -24  -4   0   57.39    5.70
  24  -5   0    0.30    2.70
  24   5   0    2.50    2.10
 -24  -5   0    2.90    2.60
  24   5   0    3.30    2.30
  24   6   0   17.70    3.00
 -24   6   0   21.90    5.40
 -24  -6   0   14.70    3.00
  24   6   0   18.00    3.60
  24   7   0   33.10    3.80
 -24   7   0   17.20    5.00
 -24  -7   0   38.40    4.70
  24   7   0   31.20    3.80
 -24   8   0   -0.80    3.70
 -24  -8   0    1.70    2.30
  24   8   0    3.00    2.10
 -24  -9   0   -0.30    2.10
 -24   9   0    0.00    3.50
  24   9   0   -2.80    1.90
  24  10   0    3.60    2.10
 -24 -10   0    2.90    2.20
  24  11   0   29.80    3.60
  24  12   0   14.30    2.80
  25   0   0    0.20    2.00
  25   0   0   -5.70    2.00
  25  -1   0   -1.10    2.20
 -25  -1   0    0.70    2.80
  25  -1   0   -0.20    2.20
  25   1   0    2.30    2.00
  25   1   0    0.70    2.30
  25   2   0    0.30    1.60
  25  -2   0    1.90    2.40
  25   2   0    1.10    2.30
 -25  -2   0   -1.30    2.70
 -25  -3   0   11.20    3.30
  25   3   0   17.20    3.00
  25   4   0   10.00    2.70
  25  -4   0    7.90    3.00
  25   4   0    8.20    2.50
 -25  -4   0    5.60    3.00
 -25  -5   0    0.00    2.60
  25  -5   0    1.30    2.60
  25   5   0    1.20    2.00
  25   5   0    4.00    2.20
 -25   6   0   12.30    4.80
  25   6   0    7.60    2.30
  25   6   0    6.00    2.40
 -25  -6   0   13.40    3.10
 -25  -7   0   25.40    4.40
  25   7   0   20.10    3.30
 -25   7   0   24.10    5.30
  25   7   0   22.90    3.60
  25   8   0    0.00    2.00
 -25   8   0    2.20    3.70
  25   8   0   -0.20    1.50
 -25  -8   0   -1.80    2.20
 -25  -9   0    1.60    2.20
  25   9   0    1.30    2.10
  25  10   0   -2.70    1.80
  25  11   0    2.40    1.80
  26   0   0   22.80    4.50
  26   0   0   27.40    3.80
  26  -1   0   29.40    4.00
  26   1   0   32.00    3.60
  26   1   0   31.20    4.60
  26  -1   0   30.10    4.70
 -26  -2   0   -0.60    2.90
  26   2   0    1.20    1.70
  26  -2   0   -0.70    2.20
  26   2   0   -0.20    2.20
 -26  -3   0    3.40    3.10
  26  -3   0    5.90    2.70
  26   3   0    1.90    2.30
  26   4   0    2.10    2.10
 -26  -4   0    5.40    3.00
  26  -4   0    1.90    2.40
  26   4   0    4.20    2.20
  26   5   0   23.90    3.80
 -26  -5   0   13.70    3.40
  26   5   0   20.90    3.60
  26  -5   0   17.70    3.40
  26  -6   0    0.50    2.30
  26   6   0    1.20    2.00
  26   6   0    2.30    1.80
 -26  -6   0   -1.90    2.50
  26   7   0    6.10    2.20
  26   7   0    5.50    1.90
 -26  -7   0   10.90    2.90
 -26   7   0    8.40    4.30
  26   8   0    3.90    2.10
 -26  -8   0   -1.90    2.40
  26   8   0   -1.30    1.40
  26   9   0    8.00    2.30
 -26  -9   0    6.10    2.50
  26  10   0    8.70    2.10
  26  11   0    0.20    1.60
  27   0   0    1.10    2.30
  27   0   0   -1.00    1.90
  27   1   0   20.90    3.40
  27   1   0   23.80    3.30
  27  -1   0   21.90    3.40
  27  -1   0   21.20    3.10
  27  -2   0   -1.40    2.10
  27   2   0   -2.40    1.40
  27   2   0    0.50    2.10
  27   3   0    5.30    2.30
 -27  -3   0    7.00    3.30
  27   3   0    5.60    2.40
  27  -3   0    0.30    2.30
  27   4   0   -1.10    1.90
 -27  -4   0    3.70    3.00
  27  -4   0   -0.90    2.20
  27   4   0    2.30    2.10
  27  -5   0   -1.20    2.30
  27   5   0   -0.10    1.80
  27   5   0    0.00    2.00
 -27  -5   0   -7.70    2.30
  27  -6   0   15.20    3.10
  27   6   0   13.20    2.50
  27   6   0   16.40    3.20
 -27  -6   0   16.50    3.30
 -27  -7   0    1.50    2.50
  27   7   0    0.90    1.90
  27   7   0   -1.00    1.50
 -27  -8   0    4.30    2.50
  27   8   0    3.30    2.10
  27   8   0    4.40    1.50
  27   9   0   44.60    3.80
  27  10   0   13.50    2.70
  28   0   0   57.69    5.20
  28   0   0   62.49    4.60
  28   1   0   18.90    3.10
  28  -1   0   22.10    4.00
  28  -1   0   26.80    3.80
  28   1   0   25.30    4.10
  28   2   0   53.29    5.00
  28  -2   0   55.99    4.70
  28   2   0   53.29    3.60
  28   3   0   15.50    2.70
  28  -3   0   17.10    2.90
  28   3   0   16.00    2.80
  28   4   0    1.80    1.90
  28  -4   0    2.50    2.30
  28   4   0    2.10    2.10
  28  -5   0    5.10    2.40
  28   5   0    5.90    2.10
  28   5   0    6.70    2.20
 -28  -5   0    4.70    3.10
  28   6   0    6.00    2.00
  28  -6   0   11.90    2.70
  28   6   0    5.10    2.10
 -28  -6   0    6.90    2.90
  28   7   0    0.20    1.40
  28   7   0   -0.60    1.80
  28  -7   0    1.70    2.20
  28   8   0   22.60    2.50
  28   8   0   19.30    3.00
  28   9   0   -1.20    1.70
  29   0   0    1.50    2.00
  29   0   0    0.50    1.70
  29   1   0    8.40    1.90
  29  -1   0    5.70    2.30
  29   1   0    7.50    2.40
  29  -1   0    8.50    2.20
  29  -2   0    1.70    2.00
  29   2   0    0.70    1.90
  29   3   0    3.60    2.10
  29   3   0    3.90    2.10
  29  -3   0    3.00    2.20
  29   4   0   29.40    3.70
  29  -4   0   38.00    4.10
  29   4   0   28.60    3.50
  29  -5   0    0.90    2.10
  29   5   0   -1.20    1.80
  29   5   0    1.40    1.80
  29  -6   0    4.20    2.20
  29   6   0    3.60    1.90
  29   6   0    5.20    1.80
  29   7   0   -0.70    1.70
  29  -7   0   -2.30    1.90
  29   7   0    1.00    1.30
  29   8   0    3.80    1.90
  29   9   0   -1.00    1.60
  30   0   0    0.90    1.70
  30   0   0    0.90    1.90
  30  -1   0   14.20    2.60
  30  -1   0   16.70    3.10
  30   1   0   14.10    2.60
  30   1   0   20.00    2.60
  30   2   0    0.30    1.80
  30  -2   0    3.50    1.90
  30  -3   0   34.20    3.70
  30   3   0   30.30    3.60
  30  -4   0    0.90    2.00
  30   4   0    1.70    1.70
  30  -5   0   38.00    4.00
  30   5   0   30.40    3.40
  30   6   0   10.80    1.90
  30  -6   0   14.90    2.60
  30   7   0    2.10    1.40
  30  -7   0    0.50    1.80
  31   0   0    0.70    1.70
  31   0   0   -2.50    1.40
  31  -1   0   -0.40    1.60
  31  -1   0    0.70    1.70
  31   1   0   -3.60    1.60
  31  -2   0    9.20    2.10
  31   2   0    7.10    2.10
  31   3   0   -2.00    1.60
  31  -3   0   -0.20    1.80
  31  -4   0    3.90    2.00
  31   4   0    2.30    1.60
  31   5   0   21.30    2.90
  31  -5   0   26.60    3.40
  31  -6   0   17.70    3.30
  31   6   0   13.10    2.50
  31  -7   0    0.30    1.70
  31   7   0    1.70    1.20
  32   0   0   14.80    3.10
  32   0   0   13.50    2.10
  32   1   0    3.00    1.70
  32  -1   0    1.20    1.50
  32   2   0    6.00    1.80
  32  -2   0    7.40    1.80
  32  -3   0    0.10    1.60
  32   3   0    1.30    1.60
  32  -4   0    5.00    1.90
  32   4   0    4.70    1.60
  32  -5   0    4.80    1.80
  32   5   0    2.90    1.40
  32  -6   0    3.80    1.60
  32   6   0    1.80    1.20
  33   0   0   -1.00    1.40
  33  -1   0    1.40    1.20
  33   1   0   -0.20    1.50
  33  -2   0   -0.50    1.30
  33   2   0   -1.40    1.40
  33   3   0   -0.60    1.30
  33  -3   0   -1.60    1.30
  33  -4   0    3.40    1.50
  33   4   0    0.20    1.30
  34   1   0   -0.80    1.30
  34   2   0    1.30    1.40
   0   0   1    0.00    0.50
   0   0  -1    0.10    0.50
   0   1  -1  451.95   23.60
   0  -2  -1   -1.80    1.90
   0  -2   1   -4.60    1.90
   0  -3   1 1548.35   78.29
   0  -3  -1 1484.85   78.29
   0  -4   1   -4.90    3.60
   0  -4  -1   -4.80    3.40
   0  -5  -1  923.01   49.90
   0   5  -1  877.71   41.80
   0   5   1  886.11   42.00
   0  -5   1  870.11   49.10
   0   6  -1   -3.30    3.50
   0   6   1    2.70    4.10
   0   7   1  285.67   17.80
   0   7  -1  273.27   17.50
   0   8   1    2.10    4.70
   0   8  -1    4.10    4.30
   0   9   1  100.19   11.20
   0   9  -1   91.59   11.10
   0  10  -1   -2.40    4.40
   0  10   1   -1.20    5.10
   0  11   1   54.69   11.10
   0  11  -1   53.59    5.60
   0  11  -1   50.79   10.40
   0  12   1   -0.50    2.50
   0  12   1   -6.30    5.60
   0  12  -1    2.90    5.70
   0  12  -1   -2.30    2.60
   0 -13  -1    5.60    2.80
   0  13   1   10.50    3.30
   0  13  -1   12.30    3.30
   0 -13   1   13.10    3.00
   0  14   1   -6.30    3.70
   0  14  -1   -4.20    2.90
   0 -14   1   -3.70    2.20
   0  14  -1   -2.20    2.50
   0 -14  -1   -6.50    2.60
   0  15  -1    5.40    2.70
   0 -15  -1   -0.30    2.90
   0  15  -1   -5.50    3.80
   0 -15   1   -0.90    2.70
   0  16   1   -6.60    3.80
   0  16  -1   -3.80    3.60
  -1   0  -1    0.30    0.70
  -1   0   1    0.10    0.90
   1   0  -1    0.00    0.90
   1  -1  -1  138.39    8.90
  -1   1  -1  124.19    8.40
  -1   1   1  124.49    8.70
   1  -1   1  145.29    8.80
   1  -2  -1  139.79   10.00
  -1   2  -1  130.59    8.90
  -1   2   1  111.69    8.40
   1  -2   1  127.19    9.40
   1  -3  -1  177.78   14.30
   1  -3   1  187.58   13.80
   1  -4  -1  257.97   19.30
  -1  -4   1  298.87   16.40
  -1  -4  -1  274.47   16.30
   1  -4   1  247.28   18.50
  -1   5  -1  264.77   15.60
   1  -5  -1  274.67   20.60
   1   5   1  267.67   15.70
  -1   5   1  255.87   15.70
   1   5  -1  302.17   15.90
   1  -5   1  287.47   19.80
   1   6   1   32.00    7.00
  -1   6  -1   40.20    7.10
  -1   6   1   32.40    6.30
   1   6  -1   34.70    6.60
  -1   7  -1  899.01   43.40
   1   7   1  911.61   43.50
   1   7  -1  876.11   43.00
  -1   7   1  850.01   43.10
  -1   8  -1   82.09   10.00
   1   8   1   71.99    9.40
  -1   8   1   66.59    9.40
   1   8  -1   70.29    8.90
  -1   9  -1  206.28   15.50
   1   9   1  194.58   15.50
   1   9  -1  202.18   15.40
  -1   9   1  189.78   15.50
   1  10   1   71.89   10.80
  -1  10  -1   91.39   11.50
   1  10  -1   57.49   10.20
  -1  10   1   63.39   10.50
   1  11   1  106.29   12.40
  -1  11  -1   73.59   12.00
  -1  11  -1   71.39    6.20
   1  11  -1   81.89    6.40
   1  11  -1   82.39   12.00
  -1  11   1   84.59   12.80
  -1  12  -1   -2.80    2.10
  -1  12  -1   -2.00    5.90
   1  12   1   -1.40    6.20
   1  12   1   -1.60    2.60
  -1  12  -1   -3.20    2.70
   1 -12  -1   -3.80    2.10
   1  12  -1    6.80    6.00
   1  12  -1    0.40    2.60
  -1  12   1    6.90    6.20
  -1  12   1    0.70    2.80
   1 -12   1   -3.10    2.10
   1  13   1    3.20    3.70
  -1  13  -1   12.70    3.20
   1 -13  -1    9.20    3.10
  -1  13  -1   17.20    2.80
   1  13   1   16.00    3.50
  -1  13   1    2.20    3.70
  -1  13   1   10.40    2.50
   1  13  -1   15.10    3.40
   1 -13   1    9.30    2.90
  -1  14  -1   -3.30    2.90
   1 -14  -1   -6.90    2.60
  -1  14  -1    1.90    2.70
  -1 -14   1   -4.90    2.10
   1  14  -1   -4.70    2.70
   1 -14   1   -4.50    2.40
   1  14  -1    1.40    2.60
  -1 -14  -1   -7.50    2.20
  -1  15  -1   -1.70    4.40
   1 -15  -1    9.30    3.60
  -1 -15   1   10.60    3.20
  -1  15  -1   11.80    2.90
   1  15  -1   13.00    3.00
   1 -15   1    6.40    3.30
  -1 -15  -1    5.20    3.00
   1  16   1   -6.30    3.70
  -1  16  -1   -5.40    3.60
   1  16  -1   -4.80    3.40
  -2   1  -1  288.17   17.10
   2  -1  -1  288.27   17.50
  -2   1   1  304.87   17.80
   2  -1   1  279.37   17.20
  -2   2  -1   80.29    7.80
   2  -2  -1   76.59    8.70
  -2   2   1   61.09    7.60
   2  -2   1   60.79    7.70
  -2   3  -1  732.53   39.90
   2  -3  -1  756.12   42.00
  -2   3   1  703.53   39.80
   2  -3   1  749.53   41.30
   2  -5  -1  190.88   17.40
  -2   5  -1  195.68   12.40
   2   5   1  202.28   12.50
   2  -5   1  169.88   16.20
   2   5  -1  202.08   12.30
  -2   5   1  171.58   12.20
   2   6   1  983.30   44.20
  -2   6  -1  912.21   43.80
  -2   6   1  863.31   43.70
   2   6  -1  901.91   43.50
  -2   7  -1   14.00    5.40
   2   7   1   16.30    5.20
   2   7  -1   15.40    5.10
  -2   7   1   16.30    5.60
  -2   8  -1  212.38   15.30
   2   8   1  193.98   14.90
  -2   8   1  187.68   14.60
   2   8  -1  214.78   14.90
  -2   9  -1    6.80    5.10
   2   9   1    1.00    4.60
   2   9  -1    6.40    4.60
  -2   9   1    7.20    5.40
  -2  10  -1  204.38   17.50
   2  10   1  252.67   18.40
  -2  10   1  247.78   18.40
   2  10  -1  264.17   18.30
   2 -11  -1   88.29    6.50
  -2  11  -1   91.49    6.70
   2  11   1   83.49    6.40
  -2  11  -1   91.69   12.80
   2  11   1   78.99   12.80
  -2  11   1   92.49   13.20
   2 -11   1   81.19    6.40
   2  11  -1   85.49    6.60
   2  11  -1  105.59   12.40
   2  12   1   73.09   13.10
   2 -12  -1   69.69    6.20
   2  12   1   61.39    6.00
  -2  12  -1   57.39   11.40
  -2  12  -1   86.49    5.80
  -2  12  -1   56.89    6.10
   2 -12   1   71.19    6.20
   2  12  -1   71.79    6.10
   2  12  -1   60.19   12.30
  -2  12   1   64.29    5.90
  -2  12   1   65.69   12.30
   2  13   1   41.30   17.00
   2 -13  -1   56.79    6.20
   2  13   1   62.69    6.10
  -2  13  -1   61.99    6.00
  -2  13  -1   69.19    5.50
   2  13  -1   61.49    6.10
  -2  13   1   40.10   17.90
   2 -13   1   64.49    6.10
  -2  13   1   59.29    5.40
   2  14   1   35.50    5.00
  -2  14  -1   49.30    5.20
   2 -14  -1   31.20    5.60
  -2  14  -1   47.50    4.50
   2 -14   1   33.80    5.50
  -2  14   1   36.80    4.60
   2  14  -1   35.50    5.10
  -2 -15   1   27.80    4.70
   2 -15  -1   42.10    5.90
  -2  15  -1   36.40    4.10
   2 -15   1   44.20    5.90
  -2 -15  -1   24.50    4.70
   2  15  -1   32.00    4.70
  -2  16  -1   -1.80    4.00
  -2  16   1   -3.10    4.40
   2  16  -1    2.70    4.10
  -3   0   1   -2.40    2.30
   3   0   1   -0.50    1.60
   3   0  -1   -0.80    1.90
  -3   0  -1   -0.60    1.80
  -3   1  -1   77.59    8.40
  -3  -1   1  105.69    6.60
   3  -1  -1   72.49    8.60
   3  -1   1   70.49    8.20
  -3   1   1   76.29    9.10
   3  -2  -1  203.48   15.70
   3  -2   1  206.38   15.30
   3  -3  -1  351.56   24.20
  -3   3  -1  366.26   23.00
   3  -3   1  318.87   22.80
  -3   3   1  361.76   22.90
   3  -4  -1  103.39   13.70
   3   4   1  121.99    8.80
  -3   4  -1  117.09   10.70
   3  -4   1  109.29   12.50
  -3   4   1   95.99   10.20
   3   5   1   48.30    6.70
   3  -5  -1   31.50    8.60
  -3   5   1   32.50    6.30
   3  -5   1   33.30    7.90
   3   5  -1   43.00    6.10
  -3   6  -1   51.29    7.40
   3   6   1   46.40    7.40
  -3   6   1   35.40    7.30
   3   6  -1   37.20    7.20
  -3   7  -1  114.29   11.10
   3   7   1  135.89   11.30
   3   7  -1  115.59   10.60
  -3   7   1  114.09   11.10
  -3   8  -1   93.89   10.40
  -3   8  -1   93.79    5.70
   3   8   1   91.29   10.30
  -3   8   1   90.59    5.70
  -3   8   1  108.59   11.30
   3   8  -1   96.89   10.20
   3   9   1   16.90    5.90
  -3   9  -1   27.50    6.70
  -3   9   1   23.10    7.00
   3   9  -1   36.50    7.50
   3  10   1  119.39   12.90
   3 -10  -1  100.49    7.20
  -3  10  -1  107.09   12.60
  -3  10   1   92.49   11.90
   3 -10   1  103.59    7.10
   3  10  -1   98.79   12.00
   3  11   1    0.50    2.40
   3  11   1    7.80    6.40
  -3  11  -1    6.30    6.00
   3 -11  -1   -3.20    2.10
  -3  11  -1    2.80    2.70
   3 -11   1   -1.50    2.10
   3  11  -1    0.20    2.50
  -3  11   1   -3.30    5.60
   3  11  -1    3.70    5.40
  -3  12  -1    9.90    2.70
   3 -12  -1    8.00    3.20
   3  12   1    6.40    3.20
  -3  12  -1    7.40    3.00
   3  12   1    8.60    7.00
  -3  12  -1   16.90    8.20
   3  12  -1    5.80    6.90
   3  12  -1   10.80    3.20
  -3  12   1   17.00    7.90
   3 -12   1    5.30    2.90
  -3  12   1    8.20    2.80
   3 -13  -1    4.50    3.20
   3  13   1    2.80    3.30
  -3  13  -1    8.50    2.60
   3  13   1    6.40    3.00
  -3  13  -1    2.60    2.90
  -3  13   1    6.40    2.50
  -3  13   1   -1.10    3.10
   3  13  -1    6.00    3.00
   3 -13   1    0.60    2.70
  -3  14  -1   32.80    4.20
  -3  14  -1   26.70    4.70
   3 -14  -1   23.60    5.60
   3  14   1   22.60    4.80
   3  14  -1   25.60    4.10
   3 -14   1   23.50    5.40
  -3  14   1   21.20    4.30
  -3  15  -1   -6.50    4.10
   3 -15  -1   -0.20    3.60
   3  15   1   -5.20    3.90
  -3  15  -1    2.30    2.10
   3  15  -1    4.20    2.60
  -3  15   1    3.80    2.10
   3 -15   1    2.70    3.50
   3  15  -1   -4.00    3.70
  -3  16  -1    0.90    4.40
  -3  16   1   -1.00    4.60
   4   0  -1   56.29    6.50
   4   0   1   47.30    5.60
  -4  -1   1    7.30    2.80
   4  -1  -1    4.50    4.30
   4   1  -1    8.80    1.90
  -4  -1  -1    8.20    2.60
   4  -1   1    1.80    3.60
  -4  -2   1  481.95   22.00
   4  -2  -1  352.76   26.40
   4  -2   1  358.96   26.10
   4  -3  -1  251.47   20.30
   4  -3   1  264.97   19.70
   4   4   1  254.07   13.90
   4  -4  -1  210.88   20.20
   4  -4   1  231.68   19.20
   4  -5  -1   43.40    9.80
   4   5   1   39.10    6.70
  -4   5   1   35.50    6.80
   4   5  -1   50.69    6.60
   4  -5   1   36.50    8.60
  -4   6  -1    4.90    4.20
   4  -6  -1    1.30    6.20
   4   6   1    2.10    4.30
  -4   6   1    6.90    4.20
   4  -6   1    2.60    6.60
   4   6  -1    1.30    3.90
   4   7   1  122.19   11.00
  -4   7  -1  117.39   10.90
   4   7  -1  145.79   11.40
  -4   7   1  104.79   10.90
   4   8   1  561.14   30.30
  -4   8  -1  562.74   24.80
  -4   8  -1  569.84   30.70
  -4   8   1  573.74   30.80
   4   8  -1  522.55   29.70
  -4   8   1  549.35   24.70
  -4   9  -1   28.80    7.00
   4   9   1   30.70    6.80
   4  -9  -1   23.90    3.80
  -4   9   1   22.80    6.60
   4   9  -1   23.60    6.70
   4  -9   1   22.30    3.70
   4  10   1  119.29   13.50
  -4  10  -1  128.39   13.40
   4 -10  -1  114.29    7.70
   4  10  -1  114.19   12.10
   4 -10   1  106.59    7.80
  -4  10   1  112.89   13.50
   4  11   1   34.50    9.20
   4  11   1   22.30    4.90
   4 -11  -1   20.80    4.40
  -4  11  -1   20.90    7.90
  -4  11  -1   28.50    4.90
   4 -11   1   25.60    4.40
  -4  11   1   30.20    9.00
   4  11  -1   14.40    7.00
   4  11  -1   32.10    4.80
  -4  12  -1  103.79    7.00
  -4  12  -1  107.69   14.50
   4  12   1   91.59    7.30
   4 -12  -1   98.19    8.10
   4  12   1   80.19   13.60
  -4  12  -1   93.49    7.30
  -4  12   1   95.29    7.10
   4  12  -1  100.69    7.60
   4  12  -1  101.39   14.90
   4 -12   1  108.49    8.10
  -4  12   1  148.89   15.80
  -4  13  -1    7.30    3.10
  -4  13  -1    6.70    2.60
   4  13   1    2.00    3.40
   4  13   1    5.90    3.10
   4 -13  -1    0.70    3.20
  -4  13   1   -0.30    3.40
  -4  13   1    9.90    2.60
   4 -13   1    4.70    3.10
   4  13  -1    0.70    2.80
  -4  14  -1   23.80    4.00
   4 -14  -1   20.10    4.40
   4  14   1   24.20    4.80
  -4  14  -1   22.70    4.50
   4  14  -1   22.80    4.70
  -4  14   1   31.30    4.60
   4 -14   1   27.60    5.80
   4 -15  -1   33.40    7.10
  -4  15  -1   29.70    4.20
   4  15  -1   28.10    4.70
  -4  15   1   33.30    4.60
   4 -15   1   27.70    6.40
  -4  16  -1   15.00    3.00
  -4  16  -1    0.30    4.20
  -4  16   1   12.10    2.10
  -4  16   1   -2.60    4.50
   5   0   1   -2.60    2.60
   5   0  -1    0.80    3.70
   5  -1  -1  562.84   37.50
   5   1  -1  769.02   35.00
   5  -1   1  603.74   37.60
   5  -2  -1  521.55   32.70
   5  -2   1  511.35   32.30
   5  -3  -1  255.57   20.90
   5  -3   1  239.98   20.00
   5  -4  -1   71.59   13.40
   5   4   1   69.09    7.70
   5  -4   1   74.69   12.80
   5   4  -1   89.69    7.60
   5   5   1   28.80    6.30
   5  -5  -1   41.80    9.90
  -5   5   1   23.80    5.40
   5  -5   1   30.90    9.10
   5   5  -1   24.40    5.10
   5   6   1   20.30    5.30
   5  -6  -1   25.50    9.00
   5  -6   1   27.60    9.50
  -5   6   1   17.30    5.20
   5   6  -1   25.70    5.60
   5   7   1   97.39    9.80
  -5   7  -1   91.99   10.10
   5   7  -1  100.99   10.20
  -5   7   1   99.19   10.30
  -5   8  -1    0.90    4.70
   5   8   1    1.40    4.20
  -5   8  -1    2.90    2.30
   5   8  -1   12.50    5.10
  -5   8   1    4.00    2.50
  -5   8   1    8.60    5.30
   5  -9  -1   21.10    3.70
   5   9   1   25.20    7.40
  -5   9  -1   29.80    7.50
  -5   9  -1   21.20    3.40
   5   9  -1   26.30    6.60
   5  -9   1   16.40    3.70
  -5   9   1   39.70    8.30
  -5   9   1   26.70    3.60
   5 -10  -1   19.60    4.00
   5  10   1   25.00    7.70
  -5  10  -1   27.60    7.60
   5  10  -1   24.10    7.40
  -5  10   1   10.00    6.90
   5 -10   1   24.70    4.10
  -5  11  -1   30.60    4.30
   5  11   1   41.60    5.20
   5 -11  -1   20.10    4.70
  -5  11  -1   20.50    8.10
  -5  11  -1   25.40    4.90
   5  11   1   34.70    9.30
   5 -11   1   27.70    4.80
  -5  11   1   24.50    3.70
   5  11  -1   28.40    4.10
  -5  11   1   43.50   10.00
   5  11  -1   23.80    7.80
   5 -12  -1   18.60    4.10
   5  12   1   22.60    4.90
  -5  12  -1   30.70    9.10
   5  12   1   13.80    7.30
   5  12   1   29.50    5.30
  -5  12  -1   23.20    4.70
  -5  12  -1   36.40    4.90
  -5  12   1    8.10    7.40
   5  12  -1   23.70    3.90
   5 -12   1   17.60    3.90
  -5  12   1   23.10    3.60
   5  12  -1   16.90    8.10
   5  12  -1   15.80    3.60
   5  13   1   41.00    5.50
   5 -13  -1   30.00    6.30
  -5  13  -1   46.30    5.60
  -5  13  -1   57.09    5.30
  -5  13   1   34.30    5.00
   5  13  -1   31.60   14.60
   5 -13   1   35.60    6.20
   5  13  -1   39.60    5.50
   5 -14  -1   76.09    8.00
  -5  14  -1   54.99    5.40
   5  14   1   60.69    6.00
   5  14   1   44.40   18.30
  -5  14   1   69.19    5.80
   5 -14   1   73.59    7.60
   5  14  -1   53.29   17.10
   5  14  -1   67.99    6.00
  -5  15  -1   -2.20    4.70
   5  15   1    8.30    4.20
   5 -15  -1   34.10    7.70
  -5  15  -1   17.00    2.80
   5  15  -1    8.20    4.40
  -5  15   1   -3.70    4.90
  -5  15   1   16.90    3.00
   5 -15   1   21.30    4.40
  -5  16  -1   20.30    3.30
  -5  16   1   22.20    3.40
   6   0  -1 1256.97   65.39
   6   0   1 1179.58   64.49
   6  -1  -1  286.77   23.00
   6   1  -1  408.06   20.40
   6  -1   1  319.37   23.50
   6  -2  -1    5.30    5.70
   6  -2   1   25.10    7.50
   6  -3  -1  151.68   16.20
   6  -3   1  126.59   15.40
   6  -4  -1  176.58   18.40
   6   4   1  158.58   11.40
   6   4  -1  194.38   11.20
   6  -4   1  184.68   18.70
   6  -5  -1  197.78   21.30
   6   5   1  210.78   14.00
   6  -5   1  197.28   21.10
   6   5  -1  251.47   14.10
   6  -6  -1   57.69   12.50
   6   6   1   81.09    9.10
   6  -6   1   73.09   15.00
  -6   6   1   60.59    8.90
   6   6  -1   82.89    8.50
   6   7   1  224.88   15.40
  -6   7  -1  218.28   15.40
  -6   7  -1  209.68   11.20
   6   7  -1  223.88   14.90
  -6   7   1  202.98   11.20
  -6   7   1  201.58   15.00
  -6   8  -1    5.00    4.80
   6   8   1    7.10    5.30
  -6   8  -1    5.40    2.70
  -6   8   1    7.40    2.70
  -6   8   1   10.20    5.80
   6   8  -1   15.10    5.10
  -6   9  -1  379.66   17.30
   6   9   1  345.27   23.30
  -6   9  -1  344.37   23.10
   6  -9  -1  373.56   19.80
   6  -9   1  333.67   19.60
   6   9  -1  410.36   23.60
  -6   9   1  353.86   17.20
  -6   9   1  379.66   23.40
   6  10   1    7.70    6.30
   6 -10  -1    1.10    2.60
  -6  10  -1    2.00    5.30
   6 -10   1    1.70    2.60
  -6  10   1    2.90    6.00
   6  10  -1    5.10    6.10
   6  11   1  256.37   13.60
  -6  11  -1  249.18   20.50
   6  11   1  243.28   20.70
  -6  11  -1  246.68   13.70
   6 -11  -1  264.27   15.40
  -6  11  -1  242.48   13.00
  -6  11   1  261.07   13.40
   6 -11   1  259.27   15.30
  -6  11   1  268.47   21.10
   6  11  -1  264.67   20.40
   6  11  -1  265.87   13.60
  -6  12  -1   41.90    5.60
   6  12   1   27.40    4.10
   6  12   1   29.70    5.10
  -6  12  -1   26.00    8.60
   6  12   1   33.50    9.40
   6 -12  -1   26.70    5.90
   6  12   1   25.30   13.50
   6  12  -1   29.80    4.90
  -6  12   1   23.70    4.80
   6  12  -1   40.40    5.30
   6 -12   1   26.70    5.70
   6  12  -1   28.20    9.10
  -6  12   1   30.50    9.40
   6 -13  -1   72.79    7.70
  -6  13  -1   69.39    6.00
  -6  13  -1   56.79   18.10
   6  13   1   66.89    6.20
   6  13   1   67.79   17.60
   6  13  -1   69.19    6.50
  -6  13   1   73.09    6.00
   6 -13   1   70.29    7.60
  -6  13   1   51.09   19.00
   6  13  -1   65.09   16.20
  -6  14  -1  108.39    6.80
  -6  14  -1   74.09   21.60
   6  14   1   87.89   20.80
   6 -14  -1  120.39    9.40
  -6  14   1   50.39   22.10
   6  14  -1  101.89    7.40
   6  14  -1   92.49   19.50
  -6  14   1   97.39    6.90
   6 -14   1  113.19    9.10
  -6  15  -1   31.30    4.40
   6 -15  -1   46.10    8.00
  -6  15   1   29.80    4.90
   6 -15   1   34.80    7.60
  -6  16  -1    9.60    2.20
  -6  16   1    7.10    2.10
   7   0  -1   -0.80    4.60
   7   0   1    1.30    4.20
   7  -1  -1  551.04   36.00
   7  -1   1  539.35   35.30
   7   1  -1  640.14   32.40
   7  -2  -1   44.20   11.00
   7  -2   1   40.30    8.90
   7  -3  -1   10.40    6.20
   7  -3   1    8.40    6.20
   7   4   1   25.80    5.10
   7  -4  -1   33.10    9.30
   7  -4   1   22.50    8.40
   7   4  -1   26.10    5.60
   7   5   1  157.58   11.90
   7  -5  -1  133.79   17.90
   7   5  -1  157.78   11.20
   7  -5   1  143.59   18.40
   7  -6  -1   60.59   14.70
   7   6   1   86.59    9.90
   7   6  -1   65.99    8.60
  -7   6   1   78.69    9.30
   7  -6   1   81.59   15.60
   7   7   1   14.50    6.00
  -7   7  -1   17.40    5.80
  -7   7  -1   13.90    3.30
  -7   7   1   22.90    3.60
  -7   7   1   18.20    5.80
   7   7  -1   11.60    5.00
  -7   8  -1   23.40    4.30
  -7   8  -1   46.60    8.90
   7   8   1   29.60    7.30
  -7   8   1   33.90    7.60
   7   8  -1   36.90    7.60
  -7   8   1   27.80    4.30
   7  -9  -1   33.50    4.80
  -7   9  -1   37.40    4.50
   7   9   1   47.00    9.40
  -7   9  -1   35.40    8.10
   7  -9   1   39.70    4.90
   7   9  -1   44.00    9.50
  -7   9   1   45.80    4.80
  -7   9   1   41.50    8.70
  -7  10  -1  116.89   13.40
   7  10   1  104.79   13.40
   7 -10  -1   97.29    7.90
  -7  10  -1  104.49    6.80
  -7  10   1   87.19   12.50
  -7  10   1  101.19    6.90
   7 -10   1   96.09    7.80
   7  10  -1   95.49   12.70
   7 -11  -1   61.19    7.10
  -7  11  -1   50.39    5.90
   7  11   1   69.79   12.60
  -7  11  -1   63.29   12.60
   7  11   1   53.79    6.10
  -7  11  -1   55.29    5.60
   7 -11   1   66.49    6.90
  -7  11   1   74.49    5.90
  -7  11   1   71.59   12.80
   7  11  -1   63.99    6.20
   7  11  -1   67.79   12.10
   7  12   1   23.00    3.70
  -7  12  -1   32.80    9.50
   7  12   1   28.90    8.90
   7  12   1   26.80    5.10
  -7  12  -1   27.30    4.80
  -7  12  -1   23.90    5.10
   7 -12  -1   21.10    4.60
   7 -12   1   21.70    4.60
   7  12  -1   29.00    8.80
  -7  12   1   30.40    9.50
   7  12  -1   24.50    4.50
  -7  12   1   24.00    4.90
   7  12  -1   26.40    5.00
  -7  13  -1   22.10    4.80
   7 -13  -1   19.90    4.90
   7  13   1   17.00    3.60
   7  13  -1   23.90    4.90
   7 -13   1   15.80    4.50
  -7  13   1   26.90    4.70
  -7  14  -1   14.30    3.00
   7 -14  -1   33.60    7.90
   7 -14   1   15.50    5.00
  -7  15  -1    4.30    2.30
  -7  15  -1   -6.30    4.20
   7 -15  -1    7.30    5.20
  -7  15   1   -5.30    4.30
   7 -15   1   12.30    5.20
  -7  15   1    2.00    2.50
  -7  16  -1   21.30    3.50
  -7  16   1   33.50    3.90
   8   0   1  276.47   19.80
   8   0  -1  320.07   21.30
   8  -1  -1   12.40    6.10
   8   1  -1   20.30    4.50
   8  -1   1   20.10    6.10
   8  -2  -1   24.60    7.70
   8  -2   1   23.30    7.80
   8  -3  -1   33.00    8.60
   8  -3   1   55.69   12.50
   8   4   1   62.59    7.70
   8  -4  -1   55.99   13.40
   8   4  -1   70.89    7.50
   8  -4   1   85.49   14.50
   8   5   1   63.39    8.20
   8  -5  -1   71.69   14.30
   8   5  -1   72.79    8.50
   8  -5   1   74.79   15.30
   8   6   1  231.78   16.40
   8  -6  -1  264.07   26.60
   8   6  -1  280.87   16.90
  -8   6   1  261.27   16.80
   8  -6   1  263.87   26.00
   8   7   1   29.70    7.20
  -8   7  -1   30.20    4.60
   8  -7  -1   36.20   12.90
  -8   7  -1   21.90    6.30
   8  -7   1   15.80   10.20
   8   7  -1   31.60    6.90
  -8   7   1   31.90    7.00
  -8   7   1   24.90    4.00
  -8   8  -1  371.76   23.90
   8   8   1  385.06   24.30
  -8   8  -1  394.96   19.30
   8  -8  -1  395.76   21.60
  -8   8   1  399.86   24.50
   8  -8   1  399.56   21.60
  -8   8   1  407.26   19.40
   8   8  -1  451.75   24.60
  -8   9  -1   54.69    5.40
   8  -9  -1   49.99    5.80
  -8   9  -1   56.99   10.50
   8   9   1   48.00   10.20
   8  -9   1   55.19    5.80
  -8   9   1   59.59   10.60
  -8   9   1   57.49    5.60
   8   9  -1   55.19   10.20
  -8  10  -1  269.37   20.90
  -8  10  -1  266.07   13.90
   8  10   1  285.87   20.70
   8 -10  -1  279.27   16.20
   8 -10   1  282.97   16.10
   8  10  -1  276.47   20.60
  -8  10   1  274.07   20.60
  -8  10   1  242.78   13.80
  -8  11  -1   11.00    3.30
  -8  11  -1   10.60    2.90
   8 -11  -1   17.40    4.30
   8  11   1   12.10    3.50
   8  11   1   16.90    7.50
  -8  11  -1   12.90    7.30
   8 -11   1   16.20    4.10
   8  11  -1    8.10    7.00
  -8  11   1   12.50    7.90
   8  11  -1   13.00    3.50
   8  12   1   43.40   10.50
   8  12   1   41.10    5.00
   8  12   1   36.80    5.70
  -8  12  -1   46.70   10.50
  -8  12  -1   33.60    5.10
   8 -12  -1   33.10    7.00
  -8  12   1   36.80   15.80
   8 -12   1   40.30    7.00
  -8  12   1   42.60   10.40
   8  12  -1   41.10    5.40
   8  12  -1   33.80    4.90
  -8  12   1   38.80    5.30
   8  12  -1   27.20    8.60
   8 -13  -1    9.90    4.70
  -8  13  -1    1.10    3.20
  -8  13  -1    7.00    2.80
   8  13  -1    8.40    3.30
   8 -13   1    5.70    4.30
  -8  13   1    1.70    4.10
   8  13  -1    8.70    3.30
   8 -14  -1   45.50    9.40
  -8  14  -1   27.40    4.70
   8 -14   1   24.80    5.70
  -8  14   1   23.40    4.70
   8 -15  -1    2.90    5.30
  -8  15  -1    1.40    2.20
  -8  15  -1   -4.30    4.20
   8 -15   1    5.60    5.30
  -8  15   1    3.30    2.60
  -8  15   1   -7.80    4.30
  -8  16  -1   12.60    2.40
  -8  16   1   10.80    2.40
   9   0  -1    1.20    4.20
   9   0   1   -0.20    3.60
   9  -1  -1  254.97   21.60
   9  -1   1  272.47   21.40
   9   1  -1  302.87   18.50
   9  -2  -1  245.68   21.70
   9  -2   1  242.98   21.20
   9  -3  -1   17.80    8.60
   9  -3   1   22.30    8.10
   9  -4  -1  249.78   25.20
   9   4  -1  296.77   16.20
   9  -4   1  286.97   26.00
   9  -5  -1   94.09   17.40
   9   5   1  106.19    9.90
   9  -5   1   66.29   15.80
   9   5  -1   90.09    9.10
   9  -6  -1   54.09   13.40
   9   6   1   50.39    8.20
  -9   6  -1   44.20    5.00
  -9   6   1   52.19    8.40
   9  -6   1   45.80   12.10
  -9   6   1   36.60    5.00
   9   6  -1   53.69    8.30
   9  -7  -1    8.50    9.90
   9   7   1    9.60    5.70
  -9   7  -1   19.00    3.70
   9  -7   1   16.70    9.50
  -9   7   1   15.00    3.50
  -9   7   1   14.50    5.60
   9   7  -1   10.50    5.20
  -9   8  -1    8.10    5.70
   9   8   1    2.60    5.10
   9  -8  -1    1.40    2.70
  -9   8  -1    2.20    2.80
   9   8  -1   10.50    5.40
   9  -8   1    2.20    2.60
  -9   8   1    9.80    5.80
  -9   8   1    5.10    3.00
   9   9   1    6.60    6.00
  -9   9  -1   13.00    3.30
  -9   9  -1    8.70    6.30
   9  -9  -1   11.90    3.50
   9  -9   1   18.70    3.70
  -9   9   1   15.40    3.60
   9   9  -1   19.80    6.90
  -9   9   1   15.30    6.70
   9 -10  -1   99.29    8.50
  -9  10  -1   87.69    7.10
   9  10   1  108.69    7.40
  -9  10  -1   85.69   13.20
   9  10   1   90.29   13.20
   9  10  -1  123.69   13.70
   9 -10   1  108.89    8.60
  -9  10   1   89.69   12.80
   9  10  -1   92.49    7.10
  -9  10   1   97.49    7.40
   9  11   1   94.49    7.70
   9  11   1   87.19    6.60
  -9  11  -1   89.39    7.00
  -9  11  -1   94.99    7.10
  -9  11  -1  118.49   14.50
   9  11   1  102.49   14.60
   9 -11  -1   98.79    9.00
  -9  11   1   81.09    7.00
   9 -11   1  103.89    8.90
   9  11  -1   99.89    6.80
  -9  11   1  118.79   15.10
   9  11  -1   95.09   13.40
  -9  11   1   98.19    7.20
  -9  11   1   99.39   19.70
   9  11  -1   98.19    7.40
   9  12   1   52.69    5.50
   9  12   1   48.80   11.00
  -9  12  -1   72.99    6.10
   9 -12  -1   64.89    8.70
  -9  12  -1   77.39   13.40
   9  12  -1   55.59    6.40
   9  12  -1   62.19   12.90
  -9  12   1   70.19   12.80
  -9  12   1   62.19   19.20
   9  12  -1   71.19    5.80
  -9  12   1   50.49    5.90
   9 -12   1   63.39    8.20
   9  13   1   14.50    3.50
  -9  13  -1    3.90    3.80
   9 -13  -1   39.90    8.80
  -9  13   1    5.30    2.80
  -9  13   1    5.40    4.40
   9  13  -1   12.20    3.40
   9 -14  -1   18.70    6.10
  -9  14  -1   -0.10    4.20
  -9  14  -1    6.50    2.70
  -9  14   1   11.80    3.00
  -9  14   1    1.60    4.60
   9 -14   1   21.30    5.80
  -9  15  -1    1.10    4.10
   9 -15  -1    3.50    4.80
  -9  15  -1    2.70    2.30
  -9  15   1   -1.40    4.50
   9 -15   1    9.50    5.60
  -9  15   1    3.20    2.60
  -9  16  -1    9.30    2.30
  -9  16   1   12.00    2.40
  10   0   1  605.94   36.40
  10   0  -1  601.34   36.50
  10  -1  -1  170.58   16.90
  10  -1   1  143.89   15.90
  10   1  -1  184.58   13.40
  10  -2  -1   17.60    7.80
  10  -2   1   22.20    7.50
  10  -3  -1  505.35   36.20
  10  -3   1  486.15   35.70
  10  -4  -1   25.80    9.70
  10  -4   1   18.00    9.30
  10  -5  -1  546.15   42.60
  10   5  -1  601.04   29.40
  10  -5   1  534.05   41.90
 -10   6  -1  164.78   10.10
  10  -6  -1  174.98   23.80
  10   6   1  172.28   13.50
 -10   6   1  173.58   10.40
  10   6  -1  187.68   13.40
  10  -6   1  175.98   23.20
 -10   7  -1   63.59    6.20
  10   7   1   60.39    9.90
 -10   7   1   81.79    9.90
 -10   7   1   62.69    6.30
  10  -7   1   57.19   14.70
  10   7  -1   79.89    9.80
  10   8   1   75.99   10.70
 -10   8  -1   43.60    8.70
  10  -8  -1   48.10    6.00
 -10   8  -1   59.59    6.00
 -10   8   1   70.39    6.20
  10  -8   1   52.39    6.10
 -10   8   1   60.59   10.10
  10   8  -1   76.49   10.50
 -10   9  -1  373.26   18.60
  10   9   1  371.96   24.30
 -10   9  -1  376.26   24.70
 -10   9   1  357.16   24.20
 -10   9   1  380.46   18.70
  10  -9   1  358.96   20.90
  10   9  -1  383.56   24.20
  10 -10  -1    5.50    3.90
 -10  10  -1    7.90    6.70
 -10  10  -1    5.80    3.00
  10  10   1    1.70    2.90
  10  10   1   -2.40    6.20
 -10  10   1   -0.60    2.80
  10  10  -1    1.30    2.80
 -10  10   1    1.80    5.90
  10  10  -1    6.90    6.30
  10 -10   1    5.50    3.80
 -10  10   1    3.20    2.60
  10 -11  -1  147.99   11.40
 -10  11  -1  121.39   15.30
 -10  11  -1  143.69    9.10
  10  11   1  136.09    8.30
 -10  11  -1  137.69    8.90
  10 -11   1  149.09   11.30
 -10  11   1  143.29    9.20
 -10  11   1  118.39   16.10
 -10  11   1  134.99   23.50
  10  11  -1  152.08    9.30
 -10  11   1  137.29    9.00
  10  11  -1  133.99   15.90
  10  11  -1  144.99    8.40
 -10  12  -1   76.99   17.60
 -10  12  -1   96.19    6.80
  10  12   1   60.69    5.70
  10 -12  -1   68.99    9.40
  10  12  -1   62.99    5.80
  10 -12   1   64.59    9.10
 -10  12   1   74.09   18.80
 -10  12   1   54.29    6.20
  10  13   1   85.29    6.80
 -10  13  -1   73.49    6.60
  10 -13  -1   93.69   11.40
 -10  13  -1   90.39   19.00
 -10  13   1   86.09    7.00
  10  13  -1   75.89    6.50
  10 -13   1   98.59   10.40
 -10  13   1   92.89   19.50
 -10  14  -1    4.60    4.40
  10 -14  -1    7.50    6.00
 -10  14  -1    1.00    2.50
 -10  14   1    1.20    2.50
  10 -14   1    1.80    5.70
 -10  14   1    2.20    4.20
 -10  15  -1    4.80    4.10
 -10  15  -1    6.00    2.40
  10 -15  -1    9.10    5.00
 -10  15   1    6.10    4.70
  10 -15   1    6.60    5.20
 -10  15   1    4.10    2.50
 -10  16  -1    2.00    1.90
 -10  16   1    1.20    1.80
  11   0  -1   -0.50    3.90
  11   0   1    4.40    4.60
  11  -1  -1   97.59   13.70
  11   1  -1   98.99   10.40
  11  -1   1  111.09   13.40
  11  -2  -1   94.89   14.90
  11  -2   1   87.29   13.70
  11  -3  -1  116.59   17.50
  11  -3   1  104.39   16.40
  11  -4  -1   59.69   13.50
  11  -4   1   47.60   11.90
 -11   5  -1   87.59    6.60
  11  -5  -1   89.89   18.30
  11  -5   1  101.89   18.30
 -11   5   1   81.69    6.80
  11  -6  -1   84.49   19.00
 -11   6  -1   89.99    7.10
 -11   6   1   85.89    7.30
  11  -6   1  123.99   20.40
  11   6  -1  104.49   10.40
 -11   7  -1   18.80    4.00
 -11   7   1   21.30    4.20
 -11   7   1   27.40    6.80
  11   7  -1   18.30    6.20
 -11   8  -1   77.49    6.70
  11  -8  -1   71.59    6.90
 -11   8  -1   62.09   10.10
  11   8   1   79.79   11.30
  11  -8   1   68.79    7.00
  11   8  -1   85.89   11.10
 -11   8   1   78.49   11.20
 -11   8   1   65.19    6.60
  11  -9  -1    9.30    3.90
 -11   9  -1    8.50    3.30
 -11   9  -1    1.60    6.10
  11  -9   1    8.10    3.70
 -11   9   1    9.30    3.40
 -11   9   1   20.00    7.30
  11   9  -1    1.90    5.90
  11 -10  -1   24.60    5.30
 -11  10  -1   28.50    8.60
 -11  10  -1   24.90    5.00
 -11  10   1   16.60    7.80
 -11  10   1   48.80   13.10
  11  10  -1   31.30    8.70
 -11  10   1   27.40    4.00
  11 -10   1   30.30    7.10
 -11  10   1   23.20    4.40
  11  10  -1   25.90    5.20
 -11  11  -1  121.29    7.80
  11  11   1   93.39    6.90
 -11  11  -1  118.59   15.20
  11 -11  -1  103.89   10.20
 -11  11  -1   91.89    7.80
 -11  11   1  113.19    7.90
  11 -11   1  112.09   10.30
 -11  11   1   93.59    7.90
  11  11  -1   97.89    7.00
 -11  11   1  137.19   21.60
  11  12   1    9.30    2.90
 -11  12  -1   42.40   15.20
 -11  12  -1   12.00    3.30
  11  12  -1   13.20    2.90
  11 -12   1    6.10    5.20
 -11  13  -1   39.00   15.00
 -11  13  -1   15.00    3.30
  11  13   1   16.50    3.50
  11 -13  -1   22.30    6.70
  11  13  -1   24.50    4.60
  11 -13   1   16.50    6.50
 -11  13   1   54.29   16.10
 -11  13   1   14.20    3.50
 -11  14  -1    0.20    2.40
 -11  14  -1   30.80   14.00
  11 -14  -1    8.40    5.80
 -11  14   1    3.20    2.60
 -11  14   1    4.60    4.30
  11 -14   1    7.00    6.20
 -11  15  -1    5.30    2.50
 -11  15   1    2.60    2.40
 -11  16  -1    6.60    2.10
 -11  16   1    8.10    2.20
  12   0   1   90.09   11.70
  12   0  -1   79.69   11.20
  12  -1  -1  561.74   38.30
  12  -1   1  581.64   38.10
  12   1  -1  641.64   35.40
  12  -2  -1  343.57   28.30
  12  -2   1  353.96   27.90
  12  -3  -1  209.68   22.90
  12  -3   1  215.08   21.80
  12  -4  -1  245.78   26.40
  12  -4   1  256.97   25.80
 -12   5  -1  171.58   10.40
  12  -5  -1  230.48   25.60
 -12   5   1  171.98   10.50
  12  -5   1  209.48   24.10
 -12   6  -1  147.49    9.50
 -12   6   1  156.18    9.80
 -12   7  -1   68.19    6.20
  12  -7  -1   50.69    6.40
  12  -7   1   51.79    6.40
 -12   7   1   53.09    6.00
  12  -8  -1   44.60    6.70
 -12   8  -1   46.10    8.90
 -12   8  -1   43.30    5.80
 -12   8   1   41.20    5.90
  12  -8   1   41.00    6.60
 -12   9  -1  174.18   17.00
  12  -9  -1  189.08   12.90
 -12   9  -1  189.58   11.60
  12  -9   1  197.38   12.90
 -12   9   1  193.28   11.80
 -12  10  -1   17.10    8.30
 -12  10  -1   21.60    3.60
  12 -10  -1   35.50    8.00
 -12  10  -1   18.40    4.20
  12 -10   1   21.60    5.30
 -12  10   1   17.40    4.20
 -12  10   1   35.20    5.30
  12  11   1   11.20    3.00
  12 -11  -1   16.10    5.90
 -12  11  -1    4.20    3.30
 -12  11  -1    9.20    3.20
  12 -11   1   12.90    5.40
 -12  11   1   10.50    3.80
 -12  11   1    9.50    3.00
  12  11  -1    3.90    2.60
  12 -12  -1   17.50    6.30
  12  12   1   12.70    3.00
 -12  12  -1   15.20    3.30
  12  12  -1   10.70    3.00
 -12  12   1   13.90    3.40
  12 -12   1   21.00    6.60
  12 -13  -1   11.20    6.70
 -12  13  -1    2.60    2.70
  12  13   1    4.40    2.80
 -12  13   1   -0.60    2.60
  12 -13   1    7.90    6.40
  12  13  -1    3.50    2.60
  12 -14  -1    1.20    5.40
 -12  14  -1    5.90    2.60
  12 -14   1   15.10    6.20
 -12  14   1    8.90    2.70
 -12  15  -1    7.50    2.80
 -12  15   1    9.80    2.60
 -12  16  -1    1.80    2.00
 -12  16   1    3.70    1.90
  13   0   1   -3.90    3.90
  13   0  -1   -4.00    3.60
  13  -1  -1    8.80    5.70
  13  -1   1    5.80    5.40
  13  -2  -1  135.49   17.40
  13  -2   1  144.89   17.60
  13  -3  -1   29.60   10.20
  13  -3   1   31.10   10.20
  13  -4  -1   21.50   10.00
 -13   4  -1   25.50    4.30
 -13   4   1   17.00    3.80
  13  -4   1   21.30    9.60
 -13   5  -1  155.48    9.70
 -13   5   1  160.18    9.80
 -13   6  -1   11.00    3.60
 -13   6   1   10.80    3.60
  13  -7  -1  181.38   12.60
 -13   7  -1  210.18   11.80
 -13   7   1  218.28   12.00
  13  -7   1  181.48   12.60
  13  -8  -1   19.00    4.70
 -13   8  -1   13.60    4.10
 -13   8  -1   13.90    6.40
 -13   8   1   22.90    4.60
  13  -8   1   10.90    4.30
 -13   9  -1  224.28   13.10
  13  -9  -1  205.38   14.90
 -13   9   1  241.98   13.40
  13  -9   1  213.58   14.80
  13  10   1   26.20    4.30
  13 -10  -1   28.30    6.40
 -13  10  -1   32.20    5.80
  13  10  -1   27.90    4.40
  13 -10   1   59.69    9.30
 -13  10   1   34.00    5.80
 -13  10   1   41.40    5.50
  13 -11  -1   79.79   11.20
  13  11   1   69.99    5.90
 -13  11  -1   76.59    6.70
 -13  11  -1   69.89    7.10
  13 -11   1   74.39   11.50
  13  11  -1   67.09    5.80
 -13  11   1   68.29    6.60
 -13  11   1   76.99    7.30
  13  12   1    3.40    2.50
 -13  12  -1    7.10    3.40
  13 -12  -1   13.70    7.00
 -13  12  -1    2.30    2.70
 -13  12   1    6.70    3.10
  13  12  -1    0.60    2.40
  13 -12   1    3.30    6.20
 -13  12   1    3.50    3.50
  13 -13  -1    9.80    6.30
 -13  13  -1    4.90    2.70
  13  13   1    3.40    2.60
  13  13  -1    5.50    2.70
 -13  13   1    5.30    2.70
  13 -13   1    0.90    6.70
 -13  14  -1    4.40    2.60
 -13  14   1    6.00    2.80
 -13  15  -1   10.70    2.80
 -13  15   1    7.30    2.60
  14   0  -1  484.55   32.30
  14   0   1  504.05   32.80
  14  -1  -1   99.39   13.80
  14  -1   1   75.69   12.90
  14  -2  -1 1316.47   78.79
  14  -2   1 1384.66   78.79
  14  -3  -1   35.70   10.70
  14  -3   1   62.49   14.30
 -14   4  -1   73.29    6.70
  14  -4  -1   96.89   18.80
  14  -4   1  111.69   18.30
 -14   4   1   85.79    6.90
 -14   5  -1   23.70    4.80
 -14   5   1   23.20    4.30
 -14   6  -1  142.09    9.60
 -14   6   1  154.98    9.90
 -14   7  -1   19.00    4.20
 -14   7   1   18.30    4.30
 -14   8  -1  131.19    9.30
 -14   8   1  116.29    9.20
 -14   9  -1  147.39    8.30
 -14   9  -1  111.89    9.00
  14  -9  -1  114.09   11.30
 -14   9   1  100.89    7.90
  14  -9   1  106.19   11.20
 -14   9   1  118.59    9.20
  14 -10  -1   77.89   11.30
  14  10   1   68.69    5.70
 -14  10  -1   71.19    7.40
 -14  10  -1   79.29    6.70
  14 -10   1   71.29   11.20
 -14  10   1   75.19    6.60
 -14  10   1   79.89    7.80
  14  10  -1   74.89    5.80
  14 -11  -1   14.80    7.10
  14  11   1    9.30    2.90
 -14  11  -1   15.50    4.30
 -14  11  -1   28.30    5.20
  14  11  -1   13.00    3.00
 -14  11   1   15.80    3.50
 -14  11   1   10.90    4.20
  14 -11   1   11.30    6.60
 -14  12  -1   -2.00    3.00
  14  12   1   -0.10    2.30
 -14  12  -1    3.60    2.70
 -14  12   1    0.10    2.80
  14  12  -1    0.50    2.50
 -14  12   1    4.00    3.20
  14  13   1    1.30    2.50
 -14  13  -1    8.40    3.00
  14  13  -1    4.90    2.60
 -14  13   1   11.20    3.10
 -14  14  -1    0.50    2.30
 -14  14   1    2.50    2.80
 -14  15  -1    2.40    2.20
 -14  15   1   -1.00    2.10
  15   0  -1   -4.50    3.60
  15   0   1    7.10    5.10
  15  -1  -1   27.50    8.10
  15  -1   1   37.70    9.20
  15  -2  -1   18.30    8.60
  15  -2   1   31.30    9.50
 -15   3  -1   55.19    5.70
  15  -3  -1   68.79   14.40
  15  -3   1   62.79   14.30
 -15   3   1   54.89    5.80
 -15   4  -1   54.19    5.70
 -15   4   1   43.30    5.70
 -15   5  -1    8.70    3.60
 -15   5   1    4.40    3.20
 -15   6  -1   42.60    6.00
 -15   6   1   53.39    6.20
 -15   7  -1   69.79    7.00
 -15   7   1   72.59    7.30
 -15   8  -1   41.20    5.90
 -15   8   1   45.70    6.50
 -15   9  -1    4.90    3.50
 -15   9   1    7.30    3.80
 -15   9   1    8.60    3.00
 -15  10  -1   13.10    3.30
  15  10   1   13.70    3.00
 -15  10  -1   15.70    4.50
 -15  10   1   12.50    3.30
 -15  10   1   10.90    4.30
  15  10  -1   14.90    3.00
 -15  11  -1   20.30    4.60
 -15  11  -1   10.70    3.30
  15  11   1   13.30    3.00
 -15  11   1   18.90    3.70
  15  11  -1   16.40    3.10
 -15  11   1   16.00    4.50
  15  12   1    1.00    2.40
 -15  12  -1    5.40    3.00
 -15  12  -1   -0.20    3.10
 -15  12   1    2.50    2.80
  15  12  -1    1.40    2.50
 -15  12   1   -0.50    3.00
 -15  13  -1    8.80    2.90
  15  13   1    2.10    2.40
 -15  13   1    4.70    2.70
  15  13  -1    3.20    2.50
 -15  14  -1    8.00    2.80
 -15  14   1    5.90    2.80
 -15  15  -1    1.50    2.10
 -15  15   1    0.50    2.20
  16  -1  -1  129.59   15.80
  16  -1   1  137.79   16.60
  16  -2  -1   67.49   13.70
  16  -2   1   69.69   13.80
 -16   4  -1   75.79    6.60
 -16   4   1   68.89    6.70
 -16   5  -1   31.20    5.30
 -16   5   1   32.30    5.40
 -16   6  -1   67.19    7.10
 -16   6   1   77.69    7.50
 -16   7  -1   85.59    8.10
 -16   7   1   90.79    8.00
 -16   8  -1   31.70    5.90
 -16   8   1   34.30    6.20
 -16   9  -1   97.59    8.60
 -16   9  -1   97.39    7.60
  16   9   1   98.19    6.60
 -16   9   1  120.49    9.30
  16   9  -1   97.49    6.50
 -16  10  -1   27.20    4.20
 -16  10  -1   33.70    6.40
  16  10   1   27.60    4.50
 -16  10   1   24.90    5.20
  16  10  -1   25.40    4.20
  16  11   1   13.20    2.90
 -16  11  -1    4.50    3.70
 -16  11  -1    8.30    3.20
 -16  11   1   10.40    3.40
  16  11  -1    6.30    2.60
 -16  11   1    4.70    3.90
  16  12   1   17.90    3.20
 -16  12  -1   25.00    5.20
 -16  12  -1   18.30    3.70
 -16  12   1   41.20    5.50
 -16  12   1   26.90    5.40
  16  12  -1   25.60    4.30
  16  13   1   16.40    3.00
 -16  13  -1   12.70    3.10
 -16  13   1   33.60    5.30
  16  13  -1   15.40    3.00
 -16  14  -1   17.50    3.30
 -16  14   1   13.70    3.00
 -16  15  -1   22.10    3.70
 -16  15   1   23.60    3.60
  17  -1  -1    2.30    5.00
  17  -1   1    2.40    5.60
 -17  -3   1   42.80    3.70
 -17  -3  -1   41.50    3.70
 -17  -3  -1   39.40    4.50
 -17  -4   1   28.70    3.70
 -17  -4   1   28.70    3.10
 -17   4  -1   14.40    3.70
 -17  -4  -1   21.10    2.90
 -17  -4  -1   20.30    3.50
 -17   4   1   13.70    3.80
 -17   5  -1   19.70    4.30
 -17   5   1   13.10    4.00
 -17   6  -1   70.09    7.20
 -17   6   1   73.99    7.30
 -17   7  -1   38.40    6.30
 -17   7   1   31.10    6.30
 -17   8  -1   56.99    7.10
 -17   8   1   53.79    7.20
 -17   9  -1    5.10    3.80
 -17   9  -1   10.90    3.30
  17   9   1    7.10    2.70
 -17   9   1    8.80    4.30
  17   9  -1    3.80    2.40
 -17  10  -1   11.70    3.30
 -17  10  -1    5.20    4.00
  17  10   1    8.00    2.70
  17  10  -1    9.60    2.80
 -17  10   1    9.40    3.50
 -17  10   1    2.90    3.90
  17  11   1   10.60    2.80
 -17  11  -1   17.50    3.80
 -17  11  -1    8.70    4.00
 -17  11   1   14.70    4.30
  17  11  -1    9.30    2.80
 -17  11   1   16.00    3.60
 -17  12  -1   31.80    5.20
  17  12   1   29.90    4.20
 -17  12  -1   30.00    5.40
 -17  12   1   25.80    5.20
 -17  12   1   27.60    5.40
  17  12  -1   30.90    4.30
 -17  13  -1   11.20    2.90
  17  13   1   12.50    2.90
  17  13  -1   11.40    2.80
 -17  13   1   11.50    3.40
 -17  14  -1   14.10    3.00
 -17  14   1   20.60    4.30
 -18   0   1    1.90    2.00
 -18   0  -1    5.40    2.20
 -18  -1   1   27.10    3.70
 -18  -1  -1   20.40    3.40
 -18  -2   1   13.70    2.40
 -18  -2  -1   13.20    2.30
 -18  -3   1   14.50    2.30
 -18  -3  -1   16.90    3.10
 -18   4  -1   25.40    5.30
 -18  -4   1   44.10    3.80
 -18  -4  -1   37.60    3.80
 -18  -4  -1   38.10    4.60
 -18   4   1   32.50    5.60
 -18   5  -1   20.90    4.50
 -18  -5   1   25.70    3.10
 -18  -5   1   27.30    4.00
 -18   5   1   13.80    4.20
 -18  -5  -1   25.40    3.20
 -18  -5  -1   25.80    3.90
 -18   6  -1  152.48   10.70
 -18   6   1  148.89   10.70
 -18   7  -1   17.10    4.70
 -18   7   1   12.40    4.30
 -18   8  -1  189.08   12.30
  18   8   1  184.58    9.90
 -18   8   1  188.38   12.60
  18   8  -1  196.68    9.90
  18   9   1    2.80    2.40
 -18   9  -1    3.40    3.80
  18   9  -1    8.40    2.60
 -18   9   1    6.80    4.10
  18  10   1    3.50    2.60
 -18  10  -1    8.40    3.40
 -18  10  -1    3.40    3.90
 -18  10   1    8.50    4.20
  18  10  -1    6.60    2.70
 -18  11  -1   97.99    7.60
 -18  11  -1  103.89    8.50
  18  11   1   93.59    6.40
 -18  11   1   86.19    7.60
 -18  11   1   95.89    8.30
  18  11  -1  100.59    6.60
  18  12   1   50.79    4.90
 -18  12  -1   64.39    6.00
  18  12  -1   57.79    5.10
 -18  12   1   66.89    6.50
 -18  13  -1   35.60    5.40
  18  13   1   24.40    4.00
  18  13  -1   25.40    4.00
 -18  13   1   18.60    3.40
 -18  14  -1   66.89    5.80
 -18  14   1   73.19    5.90
 -19   0  -1   -5.20    1.80
 -19   0   1   -0.20    2.00
 -19   1  -1   -0.30    2.10
 -19  -1   1    3.60    2.10
 -19   1   1    0.40    2.20
 -19  -1  -1   -0.30    1.80
 -19  -2   1    1.90    2.00
 -19  -2  -1    1.00    1.80
 -19  -3   1   61.89    4.70
 -19  -3  -1   55.09    4.60
 -19   4  -1   28.00    5.50
 -19  -4   1   26.80    3.50
 -19  -4  -1   25.60    3.60
 -19   4   1    9.00    4.00
 -19   5  -1    1.90    3.30
 -19  -5   1    7.10    2.00
 -19  -5  -1    4.30    2.30
 -19  -5  -1    3.20    1.80
 -19   5   1    2.70    3.30
 -19   6  -1    1.20    3.50
 -19  -6   1    5.90    1.80
 -19  -6  -1    5.40    2.30
 -19   6   1    4.30    3.80
 -19  -6  -1    7.90    1.90
 -19   7  -1    4.80    4.10
 -19   7   1    7.20    4.20
  19   8   1   29.30    4.30
 -19   8  -1   37.60    6.50
  19   8  -1   36.50    4.30
 -19   8   1   32.90    6.60
 -19   9  -1   15.60    4.80
  19   9   1   18.40    3.10
  19   9  -1   18.40    3.10
 -19   9   1   18.30    4.90
 -19  10  -1   60.79    7.20
  19  10   1   58.19    5.20
  19  10  -1   47.60    5.00
 -19  10   1   59.29    7.50
 -19  11  -1   16.80    3.60
 -19  11  -1   10.90    4.10
  19  11   1   15.30    2.90
 -19  11   1   18.00    4.70
  19  11  -1   20.90    3.90
 -19  11   1   37.30    5.80
 -19  12  -1    6.00    2.90
  19  12   1    5.50    2.40
  19  12  -1    1.60    2.40
  19  13   1   19.60    3.80
 -19  13  -1   22.00    3.60
 -19  13   1   20.30    3.40
  19  13  -1   22.10    3.80
 -19  14  -1    3.40    2.30
 -19  14   1    2.70    2.10
 -20   0   1    2.90    2.30
 -20   0  -1    8.00    2.60
 -20  -1   1   45.00    4.60
 -20   1  -1   47.70    5.20
 -20  -1  -1   36.40    4.40
 -20  -2   1  176.58    9.80
 -20  -2  -1  199.78    9.90
 -20  -3   1    9.20    2.40
 -20  -3  -1    9.50    2.30
 -20  -4   1   64.09    5.00
 -20  -4  -1   62.19    5.00
 -20  -5   1   48.20    4.30
 -20   5  -1   31.30    5.60
 -20   5   1   33.80    6.50
 -20  -5  -1   42.60    4.20
 -20  -6   1   65.49    4.60
  20   6   1   42.60    4.60
 -20   6  -1   40.60    6.50
 -20  -6  -1   60.49    5.80
 -20   6   1   46.00    7.00
  20   6  -1   51.19    4.40
 -20  -6  -1   57.59    4.70
 -20   7  -1   63.49    7.60
 -20  -7   1   70.09    4.70
  20   7   1   53.69    5.10
 -20  -7  -1   69.29    5.90
 -20   7   1   53.09    7.40
  20   7  -1   56.69    5.20
 -20  -7  -1   60.99    4.70
 -20   8  -1   77.79    8.50
  20   8   1   87.69    6.30
  20   8  -1   97.99    6.20
 -20   8   1   97.59    9.20
  20   9   1   57.59    5.30
 -20   9  -1   65.99    7.90
  20   9  -1   63.59    5.30
 -20   9   1   54.19    7.80
  20  10   1   38.80    4.70
 -20  10  -1   45.80    6.80
 -20  10   1   48.60    7.00
  20  10  -1   44.80    4.80
  20  11   1   18.10    3.10
 -20  11  -1   21.60    4.70
  20  11  -1   23.40    4.00
 -20  11   1   29.60    5.90
  20  12   1   24.20    3.80
 -20  12  -1   39.70    5.80
  20  12  -1   33.80    4.10
 -20  12   1   40.80    5.40
 -20  13  -1    1.10    2.50
  20  13   1   -0.80    2.20
 -20  13   1    8.60    2.80
  20  13  -1    2.00    2.20
 -21   0  -1    1.00    2.30
 -21   0   1    0.30    2.20
 -21  -1   1   21.70    4.30
 -21  -1  -1   23.10    4.40
 -21  -2   1   63.29    5.60
 -21  -2  -1   65.29    5.50
 -21  -3   1    8.00    2.50
 -21  -3  -1    9.50    2.50
 -21  -4   1   23.80    4.00
  21   4   1   26.00    4.40
 -21  -4  -1   26.80    4.00
  21   4  -1   27.10    4.00
  21   5   1    7.50    2.40
 -21   5  -1    4.90    3.80
 -21  -5   1    8.50    2.30
 -21  -5  -1    9.90    2.50
  21   5  -1   13.10    2.50
 -21   5   1   11.20    4.30
 -21   6  -1   13.40    4.50
  21   6   1   14.70    2.90
  21   6   1   16.20    2.70
 -21  -6   1   27.10    3.80
 -21   6   1   12.50    4.50
  21   6  -1   24.10    3.70
  21   6  -1   16.70    3.10
 -21  -6  -1   23.50    3.70
 -21   7  -1    7.70    4.00
  21   7   1   11.20    2.60
 -21  -7   1   10.40    2.40
  21   7   1   10.30    2.20
 -21   7   1   11.80    4.40
  21   7  -1    8.00    2.70
 -21  -7  -1   12.20    2.50
  21   7  -1    9.10    2.20
 -21  -8   1   27.70    3.60
  21   8   1   26.60    4.10
 -21   8  -1   14.20    4.90
  21   8  -1   22.20    4.00
 -21   8   1   26.80    5.50
 -21  -8  -1   25.40    3.60
 -21   9  -1   15.00    4.80
  21   9   1   21.80    4.10
 -21   9   1   21.30    5.30
  21   9  -1   23.60    4.00
  21  10   1    4.50    2.40
 -21  10  -1    2.90    3.70
 -21  10   1    1.90    3.80
  21  10  -1    5.70    2.60
  21  11   1    7.10    2.40
  21  11  -1    8.80    2.60
  21  12   1   64.09    5.00
  21  12  -1   75.49    5.20
  21  13   1    4.20    2.30
  21  13  -1    7.20    2.30
 -22   0   1   76.39    6.10
 -22   0  -1   82.69    6.30
 -22  -1   1   32.60    4.90
 -22  -1  -1   44.10    5.10
 -22  -2   1   43.70    4.90
  22   2   1   53.99    5.20
 -22  -2  -1   33.30    4.90
  22   2  -1   42.40    4.90
  22   3   1   76.09    5.70
  22  -3  -1   58.99    5.40
 -22  -3   1   63.99    5.60
  22   3   1   53.79    4.10
 -22  -3  -1   62.49    5.60
  22  -3   1   68.29    5.70
  22   3  -1   71.29    5.40
  22   3  -1   58.39    4.10
 -22  -4   1   23.30    4.10
  22   4   1   15.70    3.00
  22  -4  -1   17.90    3.40
 -22  -4  -1   25.50    4.20
  22   4  -1   20.00    3.90
  22  -4   1   16.60    3.40
 -22  -5   1   33.50    4.50
  22   5   1   28.00    4.00
  22   5   1   32.60    4.10
 -22   5  -1   37.70    6.60
 -22  -5  -1   38.60    4.60
  22   5  -1   30.90    4.30
 -22   5   1   25.50    5.50
  22   5  -1   44.40    4.30
 -22   6  -1    6.90    4.00
 -22  -6   1    2.20    2.20
  22   6   1    0.40    2.20
  22   6   1    2.70    2.10
 -22   6   1    0.10    3.60
 -22  -6  -1    3.70    2.20
  22   6  -1    4.50    2.50
  22   6  -1    1.60    2.10
 -22  -7   1  146.99    7.80
  22   7   1  124.59    7.40
 -22   7  -1  135.09   10.40
  22   7   1  125.39    7.40
 -22  -7  -1  134.39    7.60
 -22   7   1  134.49   10.80
  22   7  -1  136.99    7.70
  22   7  -1  126.19    7.50
 -22   8  -1  122.99   10.00
  22   8   1  104.69    6.70
 -22  -8   1  121.09    7.00
  22   8  -1  113.99    7.00
 -22  -8  -1  107.69    6.80
 -22   8   1  137.59   10.20
  22   9   1   12.60    2.80
 -22  -9   1   14.30    2.60
 -22   9  -1   13.30    4.50
 -22  -9  -1   15.50    2.60
 -22   9   1   17.80    5.00
  22   9  -1    9.90    2.60
 -22  10  -1   38.00    6.30
  22  10   1   32.40    4.10
 -22  10   1   37.70    6.30
  22  10  -1   31.20    4.20
  22  11   1   23.80    3.70
  22  11  -1   23.90    3.70
  22  12   1   13.20    2.50
  22  12  -1   22.00    3.50
  22  13   1   -0.20    2.10
  22  13  -1    0.20    2.00
  23   0  -1   -0.90    2.00
  23   0   1    1.00    2.30
 -23   0  -1    1.10    2.60
  23   0   1    1.50    2.10
  23   0  -1   -1.20    2.20
 -23   0   1    0.60    2.50
  23   1   1    2.80    2.40
  23  -1  -1   -1.40    2.30
  23  -1  -1    0.70    2.30
  23   1   1    3.10    2.20
 -23  -1   1    2.60    2.70
  23  -1   1    2.40    2.30
  23   1  -1    2.60    2.40
  23   1  -1    3.20    2.10
 -23  -1  -1    2.10    2.60
  23  -1   1    3.10    2.50
  23   2   1    9.50    2.20
 -23  -2   1   10.60    3.00
  23  -2  -1   16.40    3.20
  23   2   1   12.10    3.00
  23  -2   1   15.60    3.00
 -23  -2  -1    9.90    3.00
  23   2  -1   18.60    3.20
  23   2  -1   10.70    2.20
 -23  -3   1   24.30    4.50
  23   3   1   22.30    3.40
  23   3   1   14.60    2.70
 -23  -3  -1   17.60    3.20
  23  -3   1   18.00    3.40
  23   3  -1   20.10    4.20
  23   3  -1   16.50    2.80
  23   4   1    8.30    2.60
 -23  -4   1    9.90    3.00
  23   4   1   11.30    2.70
  23  -4  -1   10.30    3.20
  23   4  -1    9.80    2.60
  23  -4   1   13.60    3.20
 -23  -4  -1   10.10    2.90
  23   5   1   25.50    4.00
  23   5   1   33.00    4.20
 -23  -5   1   26.60    4.50
  23   5  -1   35.60    4.20
 -23  -5  -1   30.20    4.50
  23   5  -1   36.60    4.40
  23   6   1    5.90    2.20
 -23   6  -1    1.40    3.60
  23   6   1    2.00    2.30
 -23  -6   1    6.50    2.40
 -23   6   1   -0.50    3.70
  23   6  -1    1.70    2.30
  23   6  -1    1.80    2.00
 -23  -6  -1   -1.30    2.00
 -23  -7   1   11.40    2.70
 -23   7  -1    6.40    4.20
  23   7   1   14.10    2.50
  23   7   1   14.80    2.70
 -23   7   1   15.30    4.70
 -23  -7  -1   24.10    3.90
  23   7  -1   20.60    3.90
  23   7  -1   20.60    3.40
 -23   8  -1    6.80    4.30
 -23  -8   1    4.60    2.40
  23   8   1    3.50    2.10
 -23   8   1    2.70    4.10
  23   8  -1    0.90    2.30
 -23  -8  -1    2.80    2.20
  23   9   1    6.10    2.40
 -23   9  -1    8.10    4.20
 -23  -9   1    5.30    2.30
 -23   9   1    0.40    3.80
  23   9  -1    5.50    2.50
 -23  -9  -1    4.30    2.30
 -23 -10   1   12.20    2.40
  23  10   1    5.80    2.30
 -23 -10  -1   11.20    2.60
  23  10  -1   10.60    2.60
  23  11   1   39.50    4.10
  23  11  -1   39.90    4.10
  23  12   1   -0.60    1.90
  23  12  -1    4.70    2.10
  23  13  -1   12.90    2.40
  24   0  -1   14.80    2.70
  24   0   1   13.30    2.80
  24   0   1   12.00    3.00
  24   0  -1   16.10    3.20
  24   1   1  107.09    6.10
  24  -1  -1   84.99    6.90
  24   1   1  103.99    7.10
  24  -1  -1  109.79    6.60
 -24  -1   1   90.39    7.30
 -24  -1  -1   99.99    7.40
  24   1  -1  110.49    7.20
  24  -1   1  100.19    6.50
  24  -1   1   92.99    7.10
  24   1  -1   97.59    5.90
  24   2   1    2.10    2.40
 -24  -2   1    0.40    2.60
  24   2   1    1.90    1.90
  24  -2  -1    1.50    2.40
  24   2  -1    1.20    1.70
  24  -2   1   -1.00    2.20
 -24  -2  -1    0.80    2.60
  24   2  -1   -2.60    2.20
  24   3   1  105.09    5.80
  24  -3  -1  135.99    7.60
 -24  -3   1   99.59    7.60
  24   3   1  125.39    7.50
  24   3  -1  100.49    5.70
  24   3  -1  133.79    7.60
 -24  -3  -1  110.49    7.80
  24  -3   1  107.69    7.30
  24   4   1    4.00    2.20
  24  -4  -1    2.50    2.70
 -24  -4   1    0.30    2.40
  24   4   1   -1.20    2.10
  24   4  -1   -1.50    2.00
  24  -4   1    0.00    2.50
 -24  -4  -1    3.30    2.60
  24   4  -1   -1.90    2.00
 -24  -5   1   19.50    3.60
  24  -5  -1   27.20    4.00
  24   5   1   27.60    3.90
  24   5   1   24.80    3.30
  24   5  -1   30.20    4.10
  24  -5   1   24.50    4.70
  24   5  -1   29.70    4.00
 -24  -5  -1   22.20    4.50
 -24   6  -1   33.40    6.70
 -24  -6   1   23.00    4.40
  24   6   1   30.10    3.90
  24   6   1   24.80    4.00
  24   6  -1   27.70    4.00
 -24  -6  -1   29.80    4.50
 -24   6   1   34.60    6.20
  24   6  -1   34.50    4.30
  24   7   1   24.60    3.60
 -24  -7   1   23.30    4.40
 -24   7  -1   35.30    6.90
  24   7   1   19.30    3.50
  24   7  -1   28.40    3.80
 -24  -7  -1   27.00    4.40
 -24   7   1   17.70    5.10
  24   7  -1   28.40    3.50
  24   8   1   33.80    3.90
 -24   8  -1   42.10    6.80
 -24  -8   1   37.80    4.50
 -24   8   1   47.70    7.10
  24   8  -1   30.10    4.10
  24   8  -1   34.00    3.70
 -24  -8  -1   44.50    4.60
 -24   9  -1   11.30    4.40
 -24  -9   1    9.90    2.60
  24   9   1   12.10    2.60
 -24   9   1    5.80    4.20
 -24  -9  -1   10.00    2.70
  24   9  -1    7.50    2.50
  24  10   1   23.50    3.50
 -24 -10   1   18.40    3.50
 -24 -10  -1   22.90    3.10
  24  10  -1   22.60    3.70
  24  11   1    2.50    1.90
  24  11  -1    1.80    2.00
  24  12   1    8.60    2.00
  24  12  -1    3.20    1.90
  25   0  -1   -2.20    2.10
  25   0   1   -0.70    2.20
  25   0   1    0.00    2.00
  25   0  -1   -1.00    1.90
  25   1   1   11.90    3.00
  25  -1  -1   10.10    2.60
  25  -1  -1   11.30    2.90
  25   1   1    6.80    2.20
  25  -1   1   11.10    2.80
  25   1  -1    9.40    2.70
  25   1  -1    9.40    2.30
  25  -1   1   12.60    3.00
 -25  -1  -1   15.30    3.50
  25   2   1    2.90    1.70
  25   2   1    2.30    2.40
 -25  -2   1    2.60    2.80
  25  -2  -1    5.10    2.50
  25   2  -1    5.40    1.80
  25  -2   1    0.90    2.40
 -25  -2  -1    3.00    2.80
  25   2  -1    3.30    2.40
  25  -3  -1   75.79    6.10
  25   3   1   81.79    6.10
 -25  -3   1   70.79    6.70
  25  -3   1   71.29    6.10
  25   3  -1   92.29    6.20
 -25  -3  -1   78.69    6.90
  25   4   1    1.40    2.20
  25   4   1    3.50    2.30
  25  -4  -1    2.90    2.60
 -25  -4   1    2.50    2.80
  25   4  -1    0.30    2.20
  25   4  -1    3.50    2.30
  25  -4   1    3.00    2.70
 -25  -4  -1   -1.10    2.70
  25   5   1    5.70    2.30
  25   5   1    1.80    2.20
 -25  -5   1   -2.30    2.40
  25  -5  -1    1.80    2.70
  25  -5   1    3.20    2.80
 -25  -5  -1    1.90    2.70
  25   5  -1    2.00    2.00
  25   5  -1    1.10    2.20
 -25  -6   1   32.70    4.80
 -25   6  -1   49.60    7.40
  25   6   1   33.10    4.10
  25   6   1   42.00    4.30
  25   6  -1   39.30    4.20
 -25  -6  -1   33.70    5.00
 -25   6   1   34.30    6.90
  25   6  -1   38.10    4.10
  25   7   1    5.10    2.20
 -25  -7   1    1.50    2.40
  25   7   1    2.70    1.90
 -25   7  -1    4.80    4.10
 -25  -7  -1    4.30    2.70
  25   7  -1    8.50    2.00
  25   7  -1    2.30    2.10
 -25   7   1    8.00    4.40
 -25   8  -1   41.70    6.80
  25   8   1   36.10    3.50
  25   8   1   42.00    4.10
 -25  -8   1   42.80    4.70
 -25   8   1   42.50    7.00
 -25  -8  -1   37.20    4.80
  25   8  -1   37.80    3.50
  25   8  -1   31.90    3.90
  25   9   1   16.10    2.70
 -25  -9   1   10.10    2.60
 -25  -9  -1   11.00    2.70
  25   9  -1   13.70    2.60
  25  10   1   29.30    3.60
  25  10  -1   30.80    3.60
  25  11   1    0.60    1.70
  25  11  -1    0.60    1.80
  25  12  -1    9.60    2.20
  26   0  -1   99.09    6.20
  26   0   1  112.19    6.30
  26   0  -1   97.29    7.10
  26   0   1  102.49    7.20
  26   1   1   21.50    3.30
  26  -1  -1   22.40    4.40
  26  -1  -1   28.60    4.10
  26   1   1   25.00    4.50
  26   1  -1   25.90    4.50
  26  -1   1   20.50    3.90
 -26  -1  -1   19.60    4.10
  26   1  -1   21.40    3.30
  26  -1   1   19.70    3.30
 -26  -2   1   13.60    3.70
  26   2   1   16.80    3.00
  26  -2  -1   16.40    3.00
  26   2   1   24.70    4.30
 -26  -2  -1   12.90    3.70
  26  -2   1   25.60    4.30
  26   2  -1   16.20    2.40
  26   2  -1   16.50    3.00
  26   3   1   25.70    4.30
 -26  -3   1   20.20    4.00
  26  -3  -1   23.20    4.20
 -26  -3  -1   32.10    5.30
  26  -3   1   32.00    4.70
  26   3  -1   22.90    4.20
  26  -4  -1   37.70    4.60
  26   4   1   39.80    4.40
  26   4   1   32.10    4.10
 -26  -4   1   38.50    5.30
  26  -4   1   46.00    5.10
  26   4  -1   31.00    4.30
  26   4  -1   29.50    4.10
 -26  -4  -1   30.50    5.30
 -26  -5   1   14.40    3.40
  26   5   1   18.50    3.60
  26   5   1   10.10    2.60
  26  -5  -1    6.50    2.80
  26   5  -1   14.00    2.60
 -26  -5  -1   13.30    3.40
  26  -5   1    7.80    2.90
  26   5  -1   13.20    2.70
  26   6   1   13.60    2.60
  26   6   1   12.50    2.40
 -26  -6   1   17.60    3.40
  26  -6  -1   13.90    3.00
  26   6  -1   17.30    3.40
 -26  -6  -1   11.80    3.20
  26  -6   1   15.10    3.20
  26   6  -1   10.50    2.60
  26   7   1   -1.00    1.90
  26   7   1    3.70    1.80
 -26  -7   1    2.10    2.70
 -26   7  -1    2.50    4.20
 -26  -7  -1    1.40    2.50
  26   7  -1   -0.20    1.90
  26   7  -1    3.70    1.80
 -26   7   1    2.20    4.00
  26   8   1    1.40    2.00
 -26  -8   1    0.30    2.30
  26   8   1    1.80    1.50
  26   8  -1    0.70    1.50
  26   8  -1    2.40    2.10
 -26  -8  -1   -3.00    2.20
  26   9   1    7.70    2.20
 -26  -9  -1    8.20    2.60
  26   9  -1    5.30    2.20
  26  10   1    0.90    1.80
  26  10  -1    1.10    1.90
  26  11   1    1.90    1.70
  26  11  -1    1.70    1.70
  27   0   1    0.30    1.90
  27   0  -1    1.00    1.90
  27   0   1   -2.70    2.10
  27   0  -1    0.20    2.20
  27  -1  -1   32.50    4.10
  27  -1  -1   20.90    4.20
  27   1   1   23.70    3.30
  27   1   1   18.90    4.20
  27  -1   1   20.00    4.30
  27   1  -1   31.00    3.40
  27   1  -1   26.60    4.40
  27  -1   1   36.60    4.10
  27   2   1    5.30    2.50
  27   2   1    4.60    1.80
  27  -2  -1    4.90    2.40
  27  -2   1    2.70    2.30
  27   2  -1    8.20    2.60
 -27  -2  -1    3.50    3.30
  27   2  -1    4.80    1.60
  27   3   1   11.10    2.70
  27  -3  -1    8.20    2.60
  27  -3   1    8.40    2.80
 -27  -3  -1    7.60    3.40
  27   3  -1   10.80    2.60
  27  -4  -1    5.90    2.50
  27   4   1    2.50    2.10
 -27  -4   1    5.30    3.00
 -27  -4  -1    1.80    3.00
  27   4  -1    5.90    2.30
  27  -4   1    2.00    2.50
  27   4  -1    2.80    2.10
  27  -5  -1   13.90    2.90
  27   5   1    8.00    2.30
 -27  -5   1    9.50    3.10
  27   5   1    6.50    2.30
 -27  -5  -1    6.00    3.10
  27  -5   1    7.50    2.60
  27   5  -1    9.40    2.30
  27   5  -1    6.70    2.30
  27   6   1    1.70    1.80
  27  -6  -1    5.30    2.40
  27   6   1    3.00    2.00
 -27  -6   1    1.40    2.70
  27   6  -1    1.20    2.10
  27   6  -1    2.80    1.90
 -27  -6  -1    2.70    2.70
  27  -6   1   -1.40    2.20
  27   7   1    8.30    2.00
  27   7   1    7.10    2.20
 -27  -7   1    9.60    2.90
 -27  -7  -1    8.90    2.90
  27   7  -1    8.20    1.80
  27   7  -1    7.60    2.20
  27   8   1    1.50    1.50
  27   8   1    0.70    2.00
 -27  -8  -1    4.30    2.50
  27   8  -1    2.50    2.00
  27   8  -1    1.30    1.40
  27   9   1    4.10    1.80
  27   9  -1    4.90    2.00
  27  10   1    6.20    1.80
  27  10  -1    1.40    1.80
  28   0  -1   21.10    4.20
  28   0   1   25.30    3.60
  28   0  -1   26.40    3.50
  28   0   1   24.60    4.20
  28  -1  -1   83.59    5.50
  28   1   1   81.79    5.00
  28   1   1   84.49    6.10
  28  -1  -1   72.09    5.90
  28  -1   1   84.49    5.40
  28   1  -1   79.39    4.90
  28  -1   1   72.69    5.90
  28   1  -1   80.39    5.90
  28   2   1    6.30    1.60
  28  -2  -1    8.20    2.40
  28   2   1    5.20    2.40
  28   2  -1    8.00    2.40
  28   2  -1    5.70    1.70
  28  -2   1   11.00    2.60
  28  -3  -1    8.80    2.50
  28   3   1    6.70    2.40
  28   3  -1   14.00    2.50
 -28  -3  -1   12.80    3.60
  28   3  -1   14.00    2.60
  28  -3   1    7.80    2.50
  28   4   1    9.00    2.30
  28  -4  -1   12.40    2.80
  28  -4   1   10.70    2.60
  28   4  -1   10.40    2.30
  28   4  -1   10.00    2.40
 -28  -4  -1    7.70    3.30
  28  -5  -1   18.20    3.10
  28   5   1   14.10    2.40
  28   5  -1   12.40    2.60
  28  -5   1   16.80    2.90
  28   5  -1   11.40    2.40
 -28  -5  -1   12.80    3.40
  28   6   1    3.00    1.80
  28   6   1    1.20    1.80
  28  -6  -1    0.40    2.20
  28  -6   1   -1.30    2.10
 -28  -6  -1    4.60    2.70
  28   6  -1    1.20    1.70
  28   6  -1    0.40    1.80
  28   7   1    8.50    1.90
  28  -7  -1    8.30    2.50
  28   7   1    4.30    2.00
  28  -7   1    5.60    2.40
 -28  -7  -1    7.90    2.80
  28   7  -1    5.40    1.60
  28   7  -1    7.50    2.00
  28   8   1   11.30    2.20
  28   8   1   12.90    2.30
  28   8  -1   18.20    3.00
  28   8  -1   13.70    2.30
  28   9  -1    1.40    1.80
  28  10  -1    8.90    1.90
  29   0  -1   -0.20    1.80
  29   0  -1   -0.20    1.90
  29   0   1    0.20    1.70
  29   0   1    0.40    2.00
  29  -1  -1    8.50    2.20
  29  -1  -1   11.70    2.60
  29   1   1    6.30    1.80
  29   1   1    6.40    2.40
  29   1  -1    0.50    2.10
  29   1  -1    6.30    1.80
  29  -1   1    6.70    2.40
  29  -1   1   10.10    2.20
  29   2   1   12.30    2.60
  29  -2  -1    9.90    2.40
  29   2  -1    8.50    2.40
  29  -2   1    9.50    2.40
  29   3   1   14.00    2.60
  29  -3  -1   12.00    2.70
  29   3  -1   14.80    2.50
  29  -3   1   16.30    2.70
  29   3  -1   13.60    2.50
  29   4   1   54.99    4.50
  29  -4  -1   59.19    4.80
  29  -4   1   63.29    4.70
  29   4  -1   56.19    4.60
  29   4  -1   55.69    4.60
  29   5   1   -0.40    1.70
  29  -5  -1    3.60    2.20
  29  -5   1    3.50    2.10
  29   5  -1    0.50    1.90
  29   5  -1    1.50    1.70
  29   6   1   48.60    3.90
  29  -6  -1   47.90    4.60
  29   6  -1   53.59    4.00
  29  -6   1   50.19    4.50
  29   6  -1   53.09    4.00
  29  -7  -1    3.50    2.30
  29   7   1    2.20    1.40
  29   7  -1    2.30    1.50
  29  -7   1    0.00    2.00
  29   7  -1    1.00    1.80
  29   8  -1    8.00    2.00
  29   9  -1   18.80    2.70
  30   0  -1   55.29    3.90
  30   0   1   42.20    4.40
  30   0   1   52.29    3.90
  30   0  -1   42.60    4.30
  30  -1  -1    6.00    2.10
  30  -1  -1    5.50    2.10
  30   1   1    3.80    2.10
  30   1   1    4.90    1.60
  30  -1   1    6.10    2.10
  30   1  -1    5.70    2.20
  30   1  -1    7.70    1.70
  30  -1   1    7.30    2.30
  30  -2  -1    2.40    1.90
  30   2   1    0.20    1.80
  30   2  -1    1.20    1.80
  30  -2   1   -1.00    1.80
  30   2  -1   -0.80    1.80
  30  -3  -1    8.80    2.30
  30   3   1   12.20    2.30
  30   3  -1    5.10    1.90
  30  -3   1    3.90    2.10
  30   3  -1    4.50    2.00
  30  -4  -1    7.20    2.30
  30   4   1    9.60    2.10
  30   4  -1    4.60    1.80
  30   4  -1    7.30    2.10
  30  -4   1    9.30    2.30
  30   5   1    3.70    1.80
  30  -5  -1   -1.80    2.00
  30   5  -1    3.00    1.80
  30   5  -1    2.10    1.60
  30  -5   1    5.30    2.10
  30  -6  -1    6.30    2.20
  30   6   1    6.50    1.60
  30   6  -1    5.60    1.90
  30   6  -1    5.70    1.60
  30  -6   1    6.10    2.20
  30   7   1   12.80    2.40
  30  -7  -1   18.60    3.40
  30   7  -1   15.40    2.50
  30  -7   1   13.90    2.50
  30   7  -1   14.40    2.80
  30   8  -1   26.30    2.90
  31   0  -1   -0.30    1.40
  31   0  -1   -1.40    1.60
  31   0   1   -0.90    1.70
  31   0   1    0.30    1.50
  31   1   1    3.10    1.90
  31  -1  -1    0.60    1.60
  31  -1   1    0.50    1.80
  31  -1   1    0.50    1.70
  31   1  -1   -1.00    1.60
  31   2   1   15.00    3.20
  31  -2  -1   19.40    3.10
  31  -2   1   14.60    2.30
  31   2  -1   15.60    3.10
  31   2  -1   17.10    3.10
  31   3   1    0.40    1.70
  31  -3  -1    2.50    2.00
  31   3  -1    1.30    1.80
  31   3  -1    1.70    1.70
  31  -3   1    2.10    1.90
  31   4   1    6.20    1.80
  31  -4  -1    7.40    2.20
  31   4  -1   10.30    2.00
  31  -4   1    5.50    2.10
  31   4  -1    7.00    2.00
  31  -5  -1   19.70    3.40
  31   5   1   18.80    2.70
  31   5  -1   14.30    2.60
  31  -5   1   22.20    3.20
  31   5  -1   15.40    2.70
  31  -6  -1    0.60    1.80
  31   6   1    4.00    1.40
  31   6  -1    2.30    1.50
  31   6  -1    2.20    1.70
  31  -6   1    3.80    2.00
  31  -7  -1    0.60    1.60
  31  -7   1   -1.40    1.70
  31   7  -1    1.80    1.70
  31   7  -1    1.20    1.20
  32   0   1    5.40    1.40
  32   0   1    4.50    1.80
  32   0  -1    8.30    1.50
  32   0  -1    6.80    1.90
  32   1   1    2.20    1.70
  32  -1  -1    1.50    1.50
  32   1  -1    1.80    1.60
  32  -1   1    4.60    1.60
  32  -2  -1   13.50    2.60
  32   2   1   14.80    2.90
  32  -2   1   15.40    2.70
  32   2  -1   14.80    2.90
  32  -3  -1    7.00    1.80
  32   3   1    5.60    1.70
  32  -3   1    5.50    1.90
  32   3  -1    5.00    1.60
  32  -4  -1   12.60    2.10
  32   4   1   10.60    1.90
  32   4  -1    9.80    1.80
  32  -4   1   10.10    2.10
  32   5   1    4.70    1.40
  32  -5  -1    1.00    1.60
  32  -5   1    1.00    1.70
  32   5  -1    2.80    1.50
  32   6   1   23.80    2.50
  32  -6  -1   28.70    2.90
  32   6  -1   22.80    2.50
  32  -6   1   32.40    2.80
  33   0   1    2.20    1.50
  33   0  -1    0.40    1.50
  33  -1  -1    3.10    1.30
  33   1   1    0.80    1.50
  33  -1   1    1.20    1.20
  33   1  -1   -0.50    1.50
  33   2   1   -0.10    1.40
  33  -2  -1   -0.30    1.30
  33  -2   1    2.70    1.40
  33   2  -1    1.10    1.50
  33  -3  -1    3.60    1.50
  33   3   1    0.50    1.30
  33   3  -1    1.10    1.40
  33  -3   1   -0.40    1.40
  33  -4  -1    4.40    1.50
  33   4   1    3.10    1.40
  33   4  -1    4.90    1.40
  33  -4   1    2.10    1.40
  34   1   1    5.60    1.60
  34   1  -1    8.60    1.70
  34   2   1    3.50    1.40
  34   2  -1    0.80    1.30
   0   0  -2   -3.40    1.30
   0   1  -2    0.10    1.50
   0   1  -2   -1.20    1.20
   0  -1   2   -2.40    1.30
   0  -1  -2    1.00    1.80
   0  -2   2 2715.33  130.79
   0   2  -2 2745.73  129.69
   0   2  -2 2504.15  129.69
   0  -2  -2 2335.17  130.49
   0  -3   2    0.40    3.40
   0  -3  -2   -0.10    3.40
   0  -4   2 2020.10  105.09
   0  -4  -2 2048.50  105.79
   0  -5  -2    0.30    4.20
   0   5   2    5.30    3.70
   0  -5   2    3.90    3.80
   0   5  -2    1.60    3.30
   0   6  -2  476.45   25.00
   0   7  -2    5.00    4.30
   0   7   2   -2.20    4.40
   0   8   2   83.69    9.80
   0   8  -2   68.69    9.10
   0   9  -2   -6.10    3.80
   0   9   2    1.60    4.90
   0  10   2   46.50    9.70
   0  10  -2   36.60    8.30
   0  11  -2   -6.90    4.50
   0  11   2    1.30    5.60
   0  11  -2    0.20    2.40
   0  12   2    2.00    6.70
   0  12  -2   16.60    3.50
   0  12  -2   20.10    8.00
   0  13   2   -4.50    3.00
   0 -13   2   -3.00    2.00
   0  13  -2    2.60    2.70
   0 -14   2    5.60    2.70
   0  14  -2    5.50    3.00
   0 -14  -2    0.10    2.90
   0  14  -2   -2.30    3.30
   0  14   2   -6.70    4.40
   0  15  -2   -4.20    3.40
   0 -15   2   -2.90    2.70
   0  15  -2   -2.20    2.40
   0 -15  -2   -4.50    2.80
   0  16  -2    1.50    4.20
   0  16   2   -4.10    4.60
   0  16  -2    9.00    2.80
  -1   0   2   -0.30    1.60
   1   0  -2    0.90    1.40
  -1  -1   2    7.30    2.30
   1  -1  -2    2.90    2.40
  -1   1  -2    3.70    2.00
   1   1  -2    5.70    1.50
   1  -1   2    3.80    1.90
   1   1  -2    6.70    1.80
  -1   1   2    5.80    2.40
  -1   2  -2   51.49    6.40
  -1  -2   2   59.99    5.00
  -1  -2   2   73.99    5.50
   1  -2  -2   49.30    7.30
   1  -2   2   58.29    6.90
  -1   2   2   49.10    5.90
  -1  -3   2 1186.78   57.89
  -1   3  -2 1208.08   57.69
   1  -3  -2 1059.49   59.89
  -1   3  -2 1104.49   57.69
  -1  -3  -2 1035.00   57.59
   1  -3   2 1102.09   59.59
  -1  -4   2   92.29    7.80
   1  -4  -2   87.29   11.00
  -1  -4  -2   90.99    8.30
   1  -4   2   77.49    9.90
   1   5   2   47.80    7.00
   1  -5  -2   49.00   10.00
   1   5  -2   62.69    6.70
   1  -5   2   41.40    8.80
  -1   5   2   40.20    6.80
  -1   6  -2   46.70    7.20
   1   6   2   30.00    6.20
   1   6  -2   48.00    7.20
  -1   6   2   37.70    7.10
   1   7   2  320.67   20.20
  -1   7  -2  360.76   20.30
  -1   7   2  317.77   20.10
   1   7  -2  364.46   20.10
   1   8   2   53.29    9.30
  -1   8  -2   38.60    7.70
   1   8  -2   42.30    7.50
  -1   8   2   42.10    8.30
   1   9   2   87.59   10.90
  -1   9  -2   89.19   10.30
   1   9  -2   86.79   10.60
  -1   9   2   81.39   10.60
  -1  10  -2   24.70    7.10
   1  10   2   15.80    6.40
   1  10  -2   22.60    7.00
  -1  10   2   25.00    6.90
  -1  11  -2   35.70    8.60
  -1  11  -2   29.20    4.80
   1  11   2   30.30    8.90
  -1  11   2   31.60    8.30
   1  11  -2   33.10    8.80
   1  11  -2   35.20    4.90
   1  12   2   15.70    8.30
   1 -12  -2    6.60    2.70
  -1  12  -2    6.80    6.80
  -1  12  -2   13.40    3.40
  -1  12  -2   15.70    2.80
   1  12   2    3.00    3.70
  -1  12   2    6.80    7.10
  -1  12   2    4.00    3.90
  -1  12   2   15.00    3.00
   1  12  -2    9.50    3.10
   1 -12   2   14.30    3.00
   1  12  -2    5.20    6.10
   1 -13  -2   14.40    3.50
  -1  13  -2   18.20    3.50
  -1  13  -2   16.60    3.00
  -1  13   2   19.40    3.90
   1  13  -2   16.80    3.40
   1 -13   2   17.20    3.30
  -1 -14   2    4.70    2.60
  -1  14  -2    9.00    3.00
   1  14   2   -5.20    4.60
  -1  14  -2   -0.70    3.50
   1 -14  -2    2.10    3.20
   1  14  -2   -1.20    3.10
   1 -14   2    8.60    3.00
  -1 -14  -2    3.20    2.90
   1  14  -2    6.20    3.00
   1 -15  -2    0.90    3.40
   1  15   2   -7.30    4.00
  -1  15  -2   -3.20    3.60
  -1 -15   2    0.20    2.60
  -1  15  -2    5.10    2.70
  -1 -15  -2    0.10    3.00
   1 -15   2    1.10    3.00
   1  15  -2   -4.10    3.40
   1  15  -2    4.00    2.70
   1  16   2   -4.30    4.40
  -1  16  -2   -5.40    3.70
  -1  16  -2    0.70    2.50
   1  16  -2   -3.90    3.50
   1  16  -2    1.80    2.50
  -2   0   2   54.79    6.10
   2   0  -2   51.39    5.50
  -2   0  -2   42.40    4.60
  -2   1  -2 5192.88  272.67
   2  -1  -2 5618.34  273.47
  -2   1   2 5595.94  273.57
   2  -1   2 5247.58  272.67
   2  -2  -2  478.35   28.30
  -2  -2   2  515.25   24.70
  -2   2  -2  439.16   27.10
   2  -2   2  469.85   27.60
  -2   2   2  451.65   27.40
   2  -3  -2  469.95   28.90
  -2   3  -2  445.46   26.70
  -2   3   2  435.66   26.30
   2  -3   2  495.65   28.30
  -2   4  -2  926.81   50.79
  -2  -4   2 1101.99   50.49
   2  -4  -2  993.90   55.19
   2   4   2  981.20   45.00
  -2   4   2  863.71   50.39
   2  -4   2  977.90   54.09
   2   5   2  332.47   18.50
   2  -5  -2  354.16   24.90
   2  -5   2  334.67   23.50
   2   5  -2  361.86   18.40
  -2   5   2  301.27   18.20
  -2   6  -2  127.49   10.60
   2   6   2  134.59   11.30
  -2   6   2  122.29   10.90
   2   6  -2  145.99   10.70
  -2   7  -2  116.19   10.60
   2   7   2  117.99   11.00
   2   7  -2  119.29   10.40
  -2   7   2  109.89   10.70
   2   8   2  111.79   11.50
  -2   8  -2  123.39   11.80
   2   8  -2  128.89   11.10
  -2   8   2  119.89   11.80
  -2   9  -2  132.69   12.90
   2   9   2  124.19   12.50
   2   9  -2  137.49   12.40
  -2   9   2  124.59   12.60
   2  10   2   87.79   11.80
  -2  10  -2   72.19   11.00
  -2  10   2   65.09   11.40
   2  10  -2   91.19   11.60
  -2  11  -2   49.30   10.60
   2  11   2   61.89   12.40
   2 -11  -2   44.90    5.00
  -2  11  -2   58.29    5.60
   2  11   2   42.90    5.30
   2  11  -2   51.39   10.50
  -2  11   2   79.69   12.10
   2 -11   2   49.99    5.00
   2  11  -2   57.29    5.60
   2 -12  -2   57.79    6.00
   2  12   2   47.70   18.00
  -2  12  -2   67.59    5.30
  -2  12  -2   64.09    6.20
   2  12   2   59.69   12.50
  -2  12  -2   62.79   12.00
   2  12   2   64.69    6.20
  -2  12   2   49.30   10.70
  -2  12   2   56.69    5.60
   2  12  -2   62.59   11.40
   2 -12   2   70.19    6.10
  -2  12   2   43.40   18.10
   2  12  -2   62.19    5.90
  -2  13  -2   23.80    4.00
   2 -13  -2   17.30    4.00
  -2  13  -2   22.00    4.30
   2 -13   2   22.10    3.80
   2  13  -2   27.30    5.10
  -2  13   2   27.20    4.40
  -2  14  -2   27.00    3.80
   2 -14  -2   20.30    4.10
  -2  14  -2   17.50    3.50
  -2  14   2   17.90    2.90
   2 -14   2   17.60    3.80
   2  14  -2   18.60    3.60
  -2 -15   2    4.60    2.70
  -2  15  -2    4.80    2.70
  -2  15  -2    6.90    2.20
   2 -15  -2    8.10    3.80
   2  15  -2    5.80    2.70
   2  15  -2   -2.20    3.60
   2 -15   2    3.10    3.30
  -2 -15  -2    1.50    2.90
  -2  16  -2   -2.30    4.10
  -2  16   2   -7.10    4.70
   3   0   2    1.20    2.10
  -3   0  -2   -0.60    2.00
   3   0  -2   -1.20    2.40
  -3   0   2   -2.30    3.30
   3  -1  -2   92.99   10.20
  -3  -1   2  138.19    9.50
   3   1  -2  124.99    7.80
  -3  -2   2  361.66   17.30
   3  -2  -2  268.57   20.60
   3  -2   2  260.67   19.90
   3  -3  -2   46.20    8.80
   3  -3   2   46.80    9.90
  -3   4  -2   27.70    5.80
   3   4   2   26.70    5.00
   3  -4  -2   25.10    7.30
   3  -4   2   28.10    7.10
  -3   4   2   17.40    4.90
   3   5   2  163.38   11.60
  -3   5  -2  169.98   11.60
   3  -5  -2  174.48   16.90
  -3   5   2  139.19   11.10
   3   5  -2  163.38   11.20
   3  -5   2  181.38   16.60
   3   6   2  220.18   14.70
  -3   6   2  195.08   14.30
   3   6  -2  250.47   14.50
   3   7   2   51.39    8.50
  -3   7  -2   50.39    8.10
   3   7  -2   57.39    7.70
  -3   7   2   44.30    8.30
  -3   8  -2  179.68   13.90
   3   8   2  135.99   13.00
  -3   8  -2  180.78    8.70
   3   8  -2  167.08   13.10
  -3   8   2  163.98   13.90
  -3   8   2  159.38    8.50
   3   9   2   14.10    5.50
  -3   9  -2   17.90    6.30
  -3   9   2   10.40    5.70
   3   9  -2   22.80    6.20
  -3  10  -2   44.30    9.60
   3  10   2   41.70    8.90
   3 -10  -2   39.10    4.40
  -3  10   2   47.50    9.90
   3 -10   2   43.40    4.50
   3  10  -2   47.90    9.40
  -3  11  -2   29.70    5.00
   3  11   2   47.30   10.20
   3 -11  -2   21.30    4.30
   3  11   2   26.20    3.90
  -3  11  -2   31.10    8.70
   3 -11   2   33.80    4.40
   3  11  -2   37.10    8.90
  -3  11   2   38.20    9.20
   3  11  -2   26.50    4.70
   3 -12  -2    3.20    3.10
  -3  12  -2    8.90    3.10
   3  12   2    1.10    3.20
  -3  12  -2   10.90    2.60
  -3  12  -2   -0.40    6.10
   3  12   2    6.90    6.70
   3  12   2    8.10    3.10
   3  12  -2    8.40    3.10
  -3  12   2    3.90    6.00
  -3  12   2    3.90    2.60
   3 -12   2    5.20    2.70
   3  12  -2    2.00    6.50
  -3  12   2   -0.40    3.40
  -3  13  -2   31.40    5.40
   3 -13  -2   35.30    5.80
  -3  13  -2   47.70    4.90
   3  13   2   37.90    5.10
  -3  13   2   30.90    4.70
   3 -13   2   23.30    4.90
   3  13  -2   35.20    5.40
  -3  14  -2   34.90    4.30
  -3  14  -2   33.90    5.00
   3 -14  -2   37.60    6.30
   3 -14   2   34.90    5.80
  -3  14   2   37.80    4.70
   3  14  -2   25.00    5.10
  -3 -15   2   20.10    3.40
   3 -15  -2   35.20    6.80
  -3  15  -2   31.10    4.10
  -3  15  -2   19.80    3.50
   3  15  -2   23.10    3.70
   3 -15   2   22.30    4.20
  -3  15   2   22.90    3.60
  -3  16  -2   -5.00    3.70
  -3  16   2   -6.50    4.80
   4   0  -2  520.05   29.50
   4   0   2  510.15   28.70
   4  -1  -2  149.59   13.00
   4  -1   2  145.59   12.10
   4  -2  -2 1234.58   70.69
   4  -2   2 1385.36   70.99
   4  -3  -2  184.68   16.90
   4  -3   2  184.48   16.30
   4   4   2   46.50    6.40
   4  -4  -2   62.29   12.10
   4  -4   2   58.09   10.80
   4   5   2  238.98   15.40
   4  -5  -2  287.27   23.40
   4  -5   2  260.47   21.80
  -4   5   2  259.07   15.70
   4   5  -2  301.07   15.60
   4  -6  -2  110.59   16.60
   4   6   2  110.69   10.10
  -4   6   2  100.39   10.20
   4   6  -2  101.99    9.30
   4  -6   2  109.09   15.30
   4   7   2   33.60    7.30
  -4   7  -2   39.40    7.20
  -4   7   2   36.00    7.20
   4   7  -2   41.00    7.60
   4   8   2   26.80    6.30
  -4   8  -2   23.60    3.50
  -4   8  -2   22.30    6.30
  -4   8   2   24.80    6.50
   4   8  -2   24.40    5.80
  -4   8   2   23.50    3.50
  -4   9  -2    8.50    5.10
   4   9   2    7.30    5.70
   4  -9  -2   10.60    2.40
  -4   9   2    8.50    5.90
   4  -9   2    9.70    2.40
   4   9  -2   13.20    5.70
   4  10   2   41.60    8.90
   4 -10  -2   22.10    4.20
  -4  10  -2   21.10    7.10
  -4  10   2   36.30    8.30
   4 -10   2   30.10    4.10
   4  10  -2   26.50    7.20
   4  11   2   91.99    7.10
  -4  11  -2  110.89    7.70
  -4  11  -2  131.19   14.00
   4 -11  -2   96.09    7.60
   4  11   2   79.89   13.10
   4 -11   2   98.89    7.50
   4  11  -2  101.19    7.10
  -4  11   2  100.59   14.30
   4  11  -2   96.89   12.90
   4  12   2   48.90    5.80
  -4  12  -2   39.50    9.60
   4 -12  -2   35.50    6.00
   4  12   2   36.20   16.20
   4  12   2   58.09   11.70
  -4  12  -2   51.89    5.60
   4  12  -2   57.69    5.70
   4 -12   2   44.10    5.70
  -4  12   2   54.29    5.50
  -4  12   2   32.40    9.10
   4  12  -2   57.39    6.00
   4  12  -2   35.60    9.20
  -4  12   2   41.10   17.30
   4 -13  -2    3.10    3.40
  -4  13  -2   10.70    2.80
   4  13   2   -0.30    3.50
  -4  13  -2    8.20    3.20
   4  13   2    7.20    3.00
   4 -13   2    6.20    3.10
   4  13  -2    8.30    3.10
  -4  13   2    4.60    2.60
  -4  13   2   -1.20    3.70
  -4  14  -2   -1.20    2.60
   4 -14  -2   -0.80    3.70
  -4  14  -2   -1.10    2.00
  -4  14  -2   -4.80    2.70
   4  14   2   -4.20    4.10
   4  14  -2   -2.30    2.50
   4  14  -2   -1.50    2.70
  -4  14   2   -2.40    2.10
   4 -14   2    3.30    3.50
   4 -15  -2   11.20    4.40
  -4  15  -2    9.10    3.00
  -4  15  -2   14.30    2.70
   4  15  -2    9.50    3.00
   4  15  -2    4.30    4.00
   4 -15   2   12.60    4.10
  -4  15   2   17.30    3.60
  -4  16  -2   -6.80    4.00
  -4  16  -2    4.40    1.90
  -4  16   2   -5.40    5.40
   5   0  -2    0.40    3.40
   5   0   2   -2.50    3.00
   5  -1  -2 1160.38   62.49
   5  -1   2 1119.39   61.59
   5  -2  -2 1922.41  104.79
   5  -2   2 2013.00  104.49
   5  -3  -2  396.46   27.80
   5  -3   2  382.26   26.90
   5  -4  -2    2.60    6.20
   5   4   2    6.60    4.10
   5  -4   2    8.10    6.10
   5   4  -2    8.30    3.60
   5  -5  -2   55.19   13.10
   5   5   2   53.89    7.50
   5   5  -2   66.39    7.30
  -5   5   2   44.90    7.00
   5  -5   2   51.59   12.00
   5   6   2   18.90    5.70
   5  -6  -2   14.20    8.40
   5  -6   2   30.70    9.20
   5   6  -2   18.90    5.00
  -5   6   2   17.60    5.30
  -5   7  -2  120.79   11.30
   5   7   2  125.89   11.70
  -5   7   2  123.89   11.50
   5   7  -2  122.59   10.90
   5   8   2  251.57   18.10
  -5   8  -2  269.07   13.00
  -5   8  -2  283.27   18.40
  -5   8   2  251.77   12.90
  -5   8   2  248.78   17.90
   5   8  -2  266.57   17.20
   5   9   2   45.10    9.70
  -5   9  -2   53.69    4.50
  -5   9  -2   33.80    7.60
   5  -9  -2   49.60    4.90
   5   9  -2   48.10    8.70
  -5   9   2   52.19    4.60
  -5   9   2   40.70    8.60
   5  -9   2   50.49    4.80
   5 -10  -2   16.10    3.30
  -5  10  -2    9.20    6.40
   5  10   2   24.30    7.90
  -5  10   2   25.30    7.80
   5 -10   2   17.20    3.20
   5  10  -2   23.60    6.50
   5  11   2   17.30    8.20
  -5  11  -2   19.80    3.80
  -5  11  -2   25.60    4.10
   5  11   2   22.90    4.70
  -5  11  -2   19.20    8.00
   5 -11  -2   14.90    3.70
   5 -11   2   22.30    4.40
  -5  11   2   25.10    3.50
   5  11  -2   28.90    4.90
   5  11  -2   19.60    7.60
  -5  11   2   24.40    8.00
   5 -12  -2   41.70    6.30
   5  12   2   47.00   15.90
  -5  12  -2   49.70   10.20
  -5  12  -2   53.09    5.10
  -5  12  -2   44.50    5.90
   5  12   2   47.60    5.70
   5  12   2   56.79   11.40
  -5  12   2   41.60   16.80
   5  12  -2   38.10   10.10
   5  12  -2   42.00    5.60
  -5  12   2   45.80    5.40
   5  12  -2   41.90    5.50
  -5  12   2   47.30   10.60
   5 -12   2   38.10    5.70
  -5  13  -2   79.49    6.60
  -5  13  -2   93.99    6.30
   5  13   2   70.79    6.50
   5 -13  -2   75.49    7.80
   5  13   2   69.89   20.00
   5  13  -2   82.59    6.90
  -5  13   2   38.00   20.80
  -5  13   2   80.99    6.50
   5 -13   2   67.59    7.30
  -5  14  -2   23.00    4.70
  -5  14  -2   13.90    2.90
   5 -14  -2   19.80    4.60
   5  14   2    3.90    4.60
  -5  14   2   14.40    3.00
   5 -14   2   18.90    4.40
   5  14  -2   12.70    3.30
   5 -15  -2   42.30    8.10
  -5  15  -2   28.40    4.20
  -5  15   2   22.30    4.00
   5  15  -2   20.50    3.60
   5  15  -2   30.30   14.30
   5 -15   2   28.00    6.90
  -5  16  -2   10.80    2.10
   6   0   2   68.89    9.20
   6   0  -2   49.70    9.10
   6  -1  -2  976.30   55.09
   6  -1   2  982.40   54.59
   6  -2  -2 2034.50  107.19
   6  -2   2 1963.40  106.49
   6  -3  -2  107.29   14.80
   6  -3   2  130.29   14.90
   6   4   2  399.96   21.30
   6  -4  -2  387.76   29.80
   6   4  -2  424.36   20.50
   6  -4   2  360.46   28.60
   6   5   2  218.68   14.60
   6  -5  -2  227.48   22.80
   6   5  -2  259.17   14.20
   6  -5   2  234.58   22.00
  -6   5   2  208.18   14.10
   6  -6  -2  296.77   27.70
   6   6   2  338.97   19.60
   6   6  -2  317.67   18.30
   6  -6   2  312.97   27.30
  -6   6   2  303.47   18.80
  -6   7  -2  505.75   22.80
  -6   7  -2  463.55   27.10
   6   7   2  491.85   27.80
   6   7  -2  527.55   26.90
  -6   7   2  510.45   22.90
  -6   7   2  481.35   27.20
   6   8   2  879.61   45.10
  -6   8  -2  913.81   38.80
  -6   8  -2  825.32   44.30
  -6   8   2  838.52   44.60
   6   8  -2  938.51   44.30
  -6   8   2  886.91   38.80
  -6   9  -2   38.80    4.30
  -6   9  -2   42.60    9.10
   6   9   2   47.70   10.30
   6  -9  -2   36.00    4.70
   6   9  -2   36.40    7.80
  -6   9   2   44.30    9.50
  -6   9   2   37.40    4.40
   6  -9   2   34.10    4.40
   6 -10  -2  420.46   22.90
  -6  10  -2  452.15   27.40
  -6  10  -2  403.86   20.10
   6  10   2  437.36   27.30
   6  10  -2  456.15   26.70
  -6  10   2  402.16   26.90
   6 -10   2  415.06   22.80
  -6  11  -2    0.30    2.60
   6  11   2    2.40    2.90
   6  11   2    2.90    2.90
  -6  11  -2   -0.50    2.00
  -6  11  -2    8.10    6.40
   6  11   2    5.30    6.70
   6 -11  -2   -2.20    3.10
   6  11  -2    4.60    6.30
   6 -11   2    2.40    2.80
   6  11  -2   -1.60    2.50
  -6  11   2    6.40    6.60
   6  12   2  212.58   19.90
  -6  12  -2  216.88   12.40
  -6  12  -2  220.88   11.80
   6  12   2  216.08   11.60
   6  12   2  199.48   31.20
  -6  12  -2  232.28   20.00
   6 -12  -2  224.48   14.10
   6  12   2  207.58   12.10
   6  12  -2  222.88   11.40
   6  12  -2  232.88   19.40
  -6  12   2  225.38   11.90
  -6  12   2  193.68   32.00
   6 -12   2  241.68   14.00
   6  12  -2  234.68   12.30
  -6  12   2  221.08   19.80
   6  13   2    6.30    3.00
   6  13   2   -0.50    3.50
  -6  13  -2    5.20    2.90
   6 -13  -2   -0.20    3.70
  -6  13  -2    1.00    2.40
   6  13  -2    5.20    2.90
   6 -13   2   -0.80    3.50
  -6  13   2    1.70    2.50
  -6  13   2   -1.70    3.90
  -6  14  -2   60.59    5.40
   6  14   2   48.20   18.70
   6 -14  -2   85.29    8.80
  -6  14  -2   57.89    6.00
   6  14  -2   56.99   15.90
   6  14  -2   63.29    5.90
  -6  14   2   67.49    5.80
   6 -14   2   55.99    7.70
   6 -15  -2   19.40    5.40
  -6  15  -2   17.30    2.90
  -6  15   2   12.70    2.80
   6 -15   2   31.70    6.80
  -6  16  -2   28.80    4.10
  -6  16   2   34.50    3.80
   7   0   2   -1.30    4.30
   7   0  -2    0.20    4.60
   7  -1  -2  182.18   17.30
   7  -1   2  162.48   16.30
   7   1  -2  241.38   14.40
   7  -2  -2    9.40    6.10
   7  -2   2    4.90    5.40
   7  -3  -2   16.60    7.80
   7  -3   2    9.80    7.00
   7  -4  -2    8.50    7.50
   7   4   2    8.40    4.20
   7  -4   2    9.70    7.00
   7   4  -2   10.50    3.80
   7   5   2   77.69    8.60
   7  -5  -2   57.79   12.40
  -7   5   2   66.79    8.30
   7  -5   2   67.89   14.50
   7   5  -2   84.99    8.00
   7   6   2    9.50    5.20
   7  -6  -2   19.30    8.70
   7  -6   2    7.30    7.80
   7   6  -2    4.80    4.10
  -7   6   2   11.00    5.00
  -7   7  -2   49.70    5.00
   7   7   2   53.89    8.80
  -7   7   2   49.20    9.00
  -7   7   2   60.09    5.50
   7   7  -2   62.49    8.20
  -7   8  -2   17.40    3.40
   7  -8  -2   14.20    3.10
   7   8   2   20.10    6.30
  -7   8  -2   40.70    8.50
  -7   8   2   16.20    6.70
  -7   8   2   21.70    4.10
   7  -8   2   17.60    3.90
   7   8  -2    5.90    4.70
  -7   9  -2    2.60    2.40
  -7   9  -2    5.70    5.90
   7  -9  -2   -0.30    2.40
   7   9   2    0.40    5.30
   7  -9   2    3.70    2.40
  -7   9   2    3.80    2.50
   7   9  -2    6.10    5.40
  -7   9   2   -5.40    4.60
   7 -10  -2   28.60    5.30
  -7  10  -2   29.90    8.20
   7  10   2   41.10    9.20
  -7  10  -2   25.20    4.00
   7 -10   2   32.20    5.00
   7  10  -2   53.59   10.70
  -7  10   2   24.50    4.20
  -7  10   2   39.20    9.10
  -7  11  -2   27.20    8.10
  -7  11  -2   34.10    4.60
   7  11   2   29.20    4.40
  -7  11  -2   45.60    5.40
   7 -11  -2   37.40    6.10
   7  11   2   21.20    8.70
   7  11  -2   35.40    9.60
  -7  11   2   28.00   15.20
   7  11  -2   36.40    5.30
  -7  11   2   29.10    9.00
   7 -11   2   28.70    5.80
  -7  11   2   35.10    5.00
  -7  12  -2   41.30    5.10
  -7  12  -2   26.80    9.40
   7  12   2   23.90    5.10
   7 -12  -2   26.60    6.40
  -7  12  -2   27.20    5.50
   7  12   2   26.50    4.00
   7  12   2    8.70    7.10
  -7  12   2   22.20    3.70
   7  12  -2   15.70    7.70
   7 -12   2   29.80    6.20
  -7  12   2   21.40    8.30
   7  12  -2   30.80    5.20
   7  12  -2   34.60    4.90
   7 -13  -2   20.70    5.00
  -7  13  -2   20.50    3.50
  -7  13  -2   29.10    5.00
   7 -13   2   21.00    4.90
   7  13  -2   21.40    3.90
   7  13  -2   36.40    5.30
  -7  13   2   25.60    4.80
   7 -14  -2   35.00    8.50
  -7  14  -2    2.70    4.20
  -7  14  -2    8.30    2.70
  -7  14   2    6.10    2.70
   7 -14   2   17.20    4.80
   7  14  -2   11.40    3.20
  -7  14   2   -3.30    4.80
   7 -15  -2   18.50    5.40
  -7  15  -2   10.10    2.60
  -7  15   2   10.90    2.70
   7 -15   2   18.90    5.00
  -7  16  -2   17.60    3.80
  -7  16   2   12.20    2.40
   8   0   2  339.87   22.30
   8   0  -2  312.67   22.20
   8  -1  -2  323.17   24.50
   8   1  -2  381.56   21.70
   8  -1   2  330.67   24.10
   8  -2  -2  200.88   18.90
   8  -2   2  248.08   19.80
   8  -3  -2   -1.60    6.10
   8  -3   2   10.50    7.30
   8  -4  -2   32.60    9.50
   8   4   2   33.30    6.40
   8  -4   2   30.30    9.70
   8   4  -2   41.90    6.10
   8  -5  -2  238.58   25.00
   8   5   2  256.27   16.50
   8   5  -2  280.67   16.10
   8  -5   2  330.27   26.60
  -8   5   2  237.48   15.90
   8  -6  -2   38.50   11.70
   8   6   2   34.90    7.10
   8  -6   2   28.50   10.80
  -8   6   2   46.00    8.00
   8   6  -2   33.70    6.50
  -8   7  -2   39.20    4.50
   8  -7  -2   16.90    9.50
   8   7   2   47.30    8.90
   8  -7   2   42.90   12.80
  -8   7   2   41.70    8.60
  -8   7   2   29.80    4.80
   8   7  -2   36.30    7.80
   8  -8  -2   92.29    7.10
   8   8   2   92.99   11.40
  -8   8  -2   92.79    6.80
  -8   8  -2   83.89   10.70
  -8   8   2   82.79    6.70
  -8   8   2   74.09   11.00
   8   8  -2   92.29   10.70
   8  -8   2   91.59    7.00
   8  -9  -2   52.09    6.00
  -8   9  -2   54.79    5.40
   8   9   2   61.49   11.10
  -8   9  -2   49.20   10.20
  -8   9   2   58.59    5.60
   8  -9   2   55.79    5.80
   8   9  -2   58.29   10.30
  -8   9   2   51.19    9.90
   8 -10  -2   38.40    6.10
  -8  10  -2   40.10    4.90
   8  10   2   51.19   10.30
  -8  10  -2   64.09   11.80
   8 -10   2   39.30    5.90
   8  10  -2   80.89   11.40
  -8  10   2   35.20    4.90
  -8  10   2   45.60    9.80
   8  11   2   31.70    5.50
   8  11   2   30.80    9.50
  -8  11  -2   33.10    5.40
   8 -11  -2   42.90    6.80
  -8  11  -2   19.10    8.10
  -8  11  -2   34.90    4.60
   8  11  -2   39.50    5.60
  -8  11   2   31.40    5.20
   8  11  -2   31.50    9.00
  -8  11   2   54.09   11.10
  -8  11   2   38.10   15.00
   8 -11   2   33.00    6.20
   8  12   2    3.40    7.00
  -8  12  -2    9.00    3.30
   8  12   2    4.00    2.80
   8 -12  -2    7.90    4.40
  -8  12  -2    4.20    6.90
   8  12   2    7.80    3.30
  -8  12  -2    8.20    2.80
  -8  12   2    3.20    3.80
  -8  12   2   15.90    8.90
   8  12  -2    6.10    2.70
   8 -12   2    3.90    4.00
   8  12  -2    2.50    3.00
  -8  12   2    6.10    2.80
   8  12  -2    5.30    6.90
  -8  13  -2   27.50    4.90
  -8  13  -2   25.20    4.70
   8 -13  -2   44.20    8.30
  -8  13   2   17.00    3.50
   8 -13   2   21.00    5.10
   8  13  -2   22.30    3.80
   8  13  -2   22.00    3.90
  -8  14  -2   11.10    2.80
   8 -14  -2   20.20    5.70
  -8  14   2   -0.90    5.10
  -8  14   2   10.60    2.90
   8 -14   2   15.90    5.30
  -8  15  -2    3.20    2.30
   8 -15  -2    6.40    4.90
  -8  15  -2   -1.00    4.40
   8 -15   2    5.90    5.20
  -8  15   2   -3.20    4.90
  -8  15   2    7.00    2.60
  -8  16  -2    0.20    1.90
  -8  16   2    0.40    2.00
   9   0   2    6.00    4.40
   9   0  -2    0.10    4.20
   9  -1  -2  215.58   19.30
   9   1  -2  246.08   15.90
   9  -1   2  191.58   17.60
   9  -2  -2   82.49   13.40
   9  -2   2  100.29   13.30
   9  -3  -2   80.29   14.30
   9  -3   2  100.49   14.50
   9  -4  -2  254.77   24.80
   9  -4   2  256.07   24.70
   9   4  -2  273.47   15.20
   9  -5  -2   53.89   12.80
   9   5   2   83.19    9.50
   9  -5   2   87.19   16.30
   9   5  -2   80.59    8.50
   9  -6  -2  105.79   18.60
   9   6   2  141.49   12.20
   9   6  -2  148.79   11.50
  -9   6   2  130.39    8.60
   9  -6   2  125.89   19.30
  -9   6   2  128.89   11.50
   9   7   2   23.40    6.70
   9  -7  -2   31.30   12.50
  -9   7  -2   22.00    3.80
  -9   7   2   28.00    6.80
   9   7  -2   19.50    6.00
   9  -7   2   28.60   11.10
  -9   7   2   19.70    3.90
  -9   8  -2    5.00    5.20
  -9   8  -2    4.30    2.80
   9  -8  -2    3.90    2.90
   9   8   2   -1.60    5.20
   9   8  -2    8.50    5.40
  -9   8   2    5.70    3.00
   9  -8   2    5.80    2.80
  -9   8   2    8.20    5.90
  -9   9  -2   69.29   11.10
   9   9   2   71.39   11.30
   9  -9  -2   48.70    6.20
  -9   9  -2   61.79    5.80
  -9   9   2   50.49    5.70
   9  -9   2   54.49    6.10
   9   9  -2   65.09   10.60
  -9   9   2   63.89   10.40
  -9  10  -2    5.20    2.80
   9  10   2    5.80    6.20
   9  10   2    6.00    2.90
   9 -10  -2    2.10    3.40
  -9  10  -2   -7.90    5.40
  -9  10   2   -2.60    6.10
   9 -10   2    0.20    3.10
   9  10  -2    0.60    5.40
  -9  10   2    1.60    2.70
   9  10  -2    2.00    2.70
  -9  11  -2   19.90    3.80
  -9  11  -2   27.00    8.50
  -9  11  -2   25.10    5.20
   9  11   2   27.00    4.40
   9 -11  -2   29.50    7.20
   9  11   2   27.10    5.60
   9  11   2    9.80    7.20
  -9  11  -2   32.30    4.80
   9  11  -2   20.20    3.50
   9  11  -2   22.50    4.00
   9  11  -2   25.70    8.30
  -9  11   2   29.60    9.10
  -9  11   2   44.10   16.20
   9 -11   2   35.10    6.80
  -9  11   2   22.20    3.80
   9  12   2   43.90    5.00
  -9  12  -2   38.50    5.20
   9 -12  -2   59.89    8.30
  -9  12  -2   24.60    9.80
  -9  12  -2   46.50    6.20
   9 -12   2   50.99    7.60
   9  12  -2   43.00    5.50
   9  12  -2   27.80    9.10
   9  12  -2   51.29    5.30
  -9  12   2   50.79   16.90
  -9  12   2   54.89    5.70
  -9  12   2   52.39   11.10
  -9  13  -2  116.39    7.90
  -9  13  -2   98.19   21.20
   9 -13  -2  142.49   12.00
  -9  13   2  111.19   23.00
   9  13  -2  121.89    7.80
  -9  13   2  110.49    8.20
   9 -13   2  128.29   11.00
  -9  14  -2    4.30    2.50
  -9  14  -2   -0.20    4.00
   9 -14  -2   10.50    5.80
  -9  14   2    3.60    2.60
   9 -14   2    9.70    5.30
  -9  14   2   -0.80    4.50
   9 -15  -2   75.39    8.70
  -9  15  -2   57.59   17.40
  -9  15  -2   61.19    5.50
   9 -15   2   73.29   10.10
  -9  15   2   49.99   20.80
  -9  15   2   73.19    5.70
  -9  16  -2    6.80    2.20
  -9  16   2    6.80    2.20
  10   0  -2  593.14   35.70
  10   0   2  553.14   35.00
  10  -1  -2   97.79   13.20
  10   1  -2  113.39   10.00
  10  -1   2   72.19   11.50
  10  -2  -2  266.47   23.10
  10  -2   2  252.07   22.00
  10  -3  -2   26.90    9.80
  10  -3   2   22.10    8.60
  10  -4  -2  529.55   40.20
  10   4  -2  590.54   28.30
  10  -4   2  542.35   39.90
  10  -5  -2  166.08   22.80
  10  -5   2  200.78   22.70
  10   5  -2  199.18   13.10
  10   6   2  375.16   22.00
  10  -6  -2  329.17   33.00
  10  -6   2  351.96   32.50
  10   6  -2  388.56   21.20
 -10   6   2  369.06   21.60
 -10   6   2  356.26   18.10
 -10   7  -2  121.69    8.50
  10  -7  -2  137.59   22.90
  10   7   2  124.79   12.60
 -10   7   2  136.79   12.60
  10  -7   2  156.68   22.90
 -10   7   2  134.69    8.90
  10   7  -2  136.69   11.80
  10  -8  -2  189.48   12.60
  10   8   2  219.98   17.30
 -10   8  -2  189.28   16.20
 -10   8  -2  218.78   11.80
  10  -8   2  188.58   12.50
 -10   8   2  214.48   16.80
 -10   8   2  235.58   12.20
  10   8  -2  226.28   16.10
  10   9   2   91.49   12.70
  10  -9  -2   52.59    6.70
 -10   9  -2   65.79   10.90
 -10   9  -2   61.49    6.10
 -10   9   2   72.39    6.70
  10   9  -2   66.59   10.40
  10  -9   2   70.99    7.00
 -10   9   2   76.69   11.10
 -10  10  -2  111.19    8.20
  10 -10  -2  119.29   10.10
 -10  10  -2  120.79   14.70
 -10  10  -2  140.39    8.00
 -10  10  -2  115.79    8.40
  10  10   2  147.69   15.80
 -10  10   2  129.89   21.10
  10 -10   2  118.89    9.90
 -10  10   2  120.39   14.50
  10  10  -2  128.79   14.40
  10  10  -2  121.89    8.30
 -10  10   2  112.89    8.10
 -10  10   2  130.79    8.70
  10 -11  -2   34.50    7.50
 -10  11  -2   22.70    4.80
  10  11   2   28.90    4.50
 -10  11  -2   27.90    5.60
 -10  11  -2   26.90    8.60
 -10  11  -2   35.40    5.10
 -10  11   2   55.69   15.50
  10  11  -2   28.30    4.40
  10  11  -2   25.20    4.20
  10  11  -2   24.30    8.40
  10 -11   2   30.20    7.20
 -10  11   2   26.20    4.40
 -10  12  -2  129.49    9.00
 -10  12  -2  132.19    8.60
  10 -12  -2  155.48   12.40
  10  12   2  126.99    8.00
  10  12  -2  140.99    8.20
 -10  12   2  127.59   23.40
  10 -12   2  123.69   11.10
  10  12  -2  128.69    8.90
 -10  12   2  131.99    8.70
 -10  13  -2    0.40    2.40
  10 -13  -2   14.10    5.80
 -10  13  -2    2.90    3.50
  10  13   2    5.50    3.10
 -10  13   2    4.70    4.30
 -10  13   2    0.50    2.60
  10  13  -2    0.40    2.60
  10 -13   2   12.30    5.50
 -10  14  -2   34.60   15.20
 -10  14  -2   28.40    4.70
  10 -14  -2   47.40    9.40
  10 -14   2   56.09   10.40
 -10  14   2   31.40    5.00
 -10  15  -2    0.70    2.30
  10 -15  -2    3.60    5.70
 -10  15  -2    4.00    3.80
 -10  15   2   10.50    2.60
 -10  15   2    6.60    5.00
  10 -15   2    1.50    5.60
 -10  16  -2   40.80    4.00
 -10  16   2   42.00    4.10
  11   0   2   -2.30    4.10
  11   0  -2    1.90    4.10
  11  -1  -2   14.50    6.60
  11  -1   2   17.90    6.50
  11   1  -2   29.90    6.50
  11  -2  -2   62.19   13.50
  11  -2   2   63.99   12.70
  11  -3  -2   81.59   16.20
  11  -3   2   82.99   14.90
  11  -4  -2   43.70   12.10
  11  -4   2   33.50   10.60
  11  -5  -2   74.29   16.10
  11  -5   2   78.39   16.10
 -11   5   2   69.39    6.30
 -11   6  -2   88.79    7.00
  11  -6  -2  113.29   20.60
 -11   6   2   85.69    7.20
  11  -6   2  120.59   19.40
  11  -7  -2   20.70    4.00
 -11   7  -2   26.00    4.60
  11  -7   2   14.60    4.00
  11   7  -2   18.10    5.70
 -11   7   2   25.30    4.70
 -11   8  -2   43.70    5.40
 -11   8  -2   46.10    9.20
  11  -8  -2   35.90    6.10
  11  -8   2   38.50    5.90
  11   8  -2   53.09    9.30
 -11   8   2   45.50    5.80
 -11   9  -2    8.10    3.20
  11  -9  -2    6.50    3.90
 -11   9  -2    3.20    5.70
 -11   9   2    7.10    3.40
  11  -9   2    8.70    3.80
  11   9  -2    1.90    5.40
 -11  10  -2   99.19    7.90
  11 -10  -2   85.89    9.50
 -11  10  -2  101.79    7.90
 -11  10  -2  123.59    7.60
 -11  10  -2  103.69   14.10
 -11  10   2   90.99    7.50
 -11  10   2  129.59   19.80
  11 -10   2  110.19    9.80
  11  10  -2  108.69    7.80
 -11  10   2  103.29    8.20
 -11  11  -2   75.69   12.90
  11  11   2   61.19    5.60
  11 -11  -2   77.59    9.50
 -11  11  -2   76.79    6.50
 -11  11  -2   55.19    6.20
 -11  11  -2   73.19    6.80
  11  11  -2   59.79    5.60
 -11  11   2   70.99    6.40
 -11  11   2   60.99    6.60
  11 -11   2   79.59    9.20
  11  11  -2   69.89    6.60
  11  12   2   20.90    3.70
 -11  12  -2   34.00    5.30
 -11  12  -2   50.69   15.30
  11 -12  -2   45.90    9.60
  11 -12   2   28.30    6.30
 -11  12   2   26.00    5.30
  11  12  -2   27.40    4.70
 -11  12   2   57.29   16.80
  11 -13  -2    9.90    6.40
 -11  13  -2    0.10    2.40
 -11  13  -2   31.10   13.20
  11  13   2   -0.70    2.70
  11 -13   2    1.90    5.70
 -11  13   2    4.10    2.80
  11  13  -2    4.10    2.60
 -11  14  -2   41.90   14.30
  11 -14  -2   10.10    5.60
 -11  14  -2    4.50    2.60
 -11  14   2   11.40    3.00
  11 -14   2    2.60    5.90
 -11  14   2   46.40   17.30
 -11  15  -2    2.80    2.30
 -11  15   2    3.90    2.50
 -11  16  -2    3.10    2.00
  12   0   2  140.89   14.10
  12   0  -2  105.69   13.00
  12  -1  -2   87.19   14.00
  12  -1   2   86.89   13.00
  12   1  -2   93.19   10.20
  12  -2  -2   84.09   15.20
  12  -2   2   99.29   14.10
  12  -3  -2    8.90    8.30
  12  -3   2    8.30    7.10
  12  -4  -2   66.19   14.50
  12  -4   2   73.29   15.20
  12  -5  -2   94.79   19.20
  12  -5   2   84.59   17.00
 -12   5   2   99.19    7.50
 -12   6  -2   68.29    6.10
 -12   6   2   62.99    6.60
 -12   7  -2   46.40    5.50
  12  -7  -2   36.00    6.20
  12  -7   2   30.00    5.70
 -12   7   2   64.19    6.40
 -12   8  -2   48.50   10.10
  12  -8  -2   47.60    6.80
 -12   8  -2   49.70    5.80
  12  -8   2   32.50    6.50
 -12   8   2   42.10    5.90
 -12   9  -2   13.80    7.00
  12  -9  -2   10.30    4.40
 -12   9  -2    2.90    3.10
 -12   9   2    3.70    3.40
  12   9  -2    6.90    3.00
  12  -9   2    6.30    4.10
 -12  10  -2   26.60    5.20
  12 -10  -2   34.70    8.30
 -12  10  -2   21.10    8.20
 -12  10  -2   22.40    4.00
 -12  10  -2   21.50    3.70
 -12  10   2   25.80    4.90
  12 -10   2   35.30    7.90
 -12  10   2   21.00    4.50
 -12  11  -2   17.20    3.40
  12  11   2   11.10    3.00
 -12  11  -2   18.10    3.70
 -12  11  -2    7.20    3.50
 -12  11  -2   25.10    8.40
 -12  11   2   17.90    3.60
 -12  11   2   14.90    4.10
  12 -11   2   22.00    5.80
  12  11  -2   15.00    3.10
  12  12   2    7.20    2.70
 -12  12  -2   10.30    3.20
 -12  12   2   10.90    3.30
  12 -12   2   16.30    6.10
  12  12  -2    5.10    2.70
  12  13   2    4.40    2.90
  12 -13  -2   22.70    6.50
 -12  13  -2    5.80    2.80
 -12  13   2    6.60    3.00
  12 -13   2   10.90    6.60
  12  13  -2    7.60    2.80
 -12  14  -2   28.70    4.70
  12 -14  -2    9.90    6.00
  12 -14   2   15.20    6.50
 -12  14   2   13.40    3.30
 -12  15  -2   -0.40    2.20
 -12  15   2   -1.10    2.20
 -12  16  -2    3.40    1.90
  13   0  -2   -0.40    4.30
  13   0   2    4.30    5.00
  13  -1  -2  128.69   16.00
  13  -1   2  171.68   17.20
  13  -2  -2  238.18   22.70
  13  -2   2  201.68   20.30
  13  -3  -2  278.07   27.20
  13  -3   2  306.77   26.90
  13  -4  -2   27.40   11.00
 -13   4   2   23.60    4.60
  13  -4   2   15.40    8.40
 -13   5  -2   47.20    5.20
 -13   5   2   32.90    5.30
 -13   6  -2    7.60    3.30
 -13   6   2    5.60    3.30
  13  -7  -2   61.89    7.70
 -13   7  -2   71.89    6.70
  13  -7   2   63.29    7.30
 -13   7   2   74.39    7.20
 -13   8  -2  108.69    8.40
  13  -8  -2   95.99    9.40
 -13   8  -2  105.59   12.90
 -13   8   2  114.19    8.60
  13  -8   2  110.29    9.30
  13  -9  -2   78.59    9.50
 -13   9  -2   83.09    6.70
 -13   9  -2   74.29    7.30
 -13   9  -2   91.49   12.60
  13  -9   2   66.99    8.80
 -13   9   2   74.99    7.60
 -13  10  -2   72.19    6.80
 -13  10  -2   64.09    7.00
  13  10   2   65.49    5.60
 -13  10  -2   83.59    6.50
 -13  10  -2   92.29   13.70
  13 -10  -2   76.99   10.40
  13  10  -2   70.79    5.80
 -13  10   2   72.89    6.40
 -13  10   2   73.29    7.50
  13 -10   2   78.39   10.00
  13  11   2   28.30    4.50
 -13  11  -2   24.70    4.70
  13 -11  -2   49.20   11.20
 -13  11  -2   32.30    5.40
  13 -11   2   40.10    9.80
 -13  11   2   55.29    5.90
  13  11  -2   31.40    4.60
 -13  11   2   34.00    5.90
  13 -12  -2   33.40    7.20
  13  12   2   31.70    4.60
 -13  12  -2   28.30    5.20
 -13  12  -2   25.80    4.90
  13  12  -2   23.50    4.50
 -13  12   2   23.70    4.00
  13 -12   2   30.70    7.40
  13  13   2   32.20    4.80
 -13  13  -2   31.50    5.20
  13 -13  -2   33.50    7.00
  13  13  -2   39.00    4.70
  13 -13   2   41.10    7.70
 -13  13   2   33.00    5.20
 -13  14  -2    7.90    2.70
 -13  14   2    7.10    3.00
 -13  15  -2   -1.20    2.20
 -13  15   2    2.10    2.30
  14   0  -2   17.20    6.20
  14   0   2   28.30    7.60
  14  -1  -2  514.65   35.40
  14  -1   2  516.65   35.70
  14  -2  -2   58.19   14.00
  14  -2   2   85.89   14.00
  14  -3  -2  636.74   45.20
  14  -3   2  603.74   43.20
  14  -4  -2   43.90   14.00
 -14   4   2   33.90    5.20
  14  -4   2   43.20   13.20
 -14   5  -2  131.59    8.80
 -14   5   2  140.89    9.40
 -14   6  -2   45.90    5.70
 -14   6   2   56.79    6.40
 -14   7  -2  329.07   17.00
 -14   7   2  309.47   17.10
 -14   8  -2   63.29    6.80
 -14   8   2   58.49    6.90
 -14   9  -2  128.09    9.50
 -14   9  -2  130.29    8.50
 -14   9  -2  120.29    8.80
  14  -9  -2  124.99   12.30
 -14   9   2  152.78    8.90
 -14   9   2  134.69    9.90
  14  10   2   34.80    4.50
 -14  10  -2   35.30    5.90
  14 -10  -2   32.10    7.10
  14 -10   2   46.60   10.30
  14  10  -2   36.90    4.60
 -14  10   2   41.00    6.50
 -14  10   2   49.00    5.80
  14 -11  -2   31.40    7.20
  14  11   2   30.80    4.60
 -14  11  -2   26.70    5.30
 -14  11  -2   37.70    5.70
  14 -11   2   34.50    7.50
 -14  11   2   38.50    5.60
  14  11  -2   30.90    4.50
 -14  11   2   32.60    6.00
  14  12   2    3.10    2.50
 -14  12  -2    3.60    3.10
 -14  12  -2    1.40    2.60
  14  12  -2    1.50    2.50
 -14  12   2    4.10    2.80
 -14  12   2    8.50    3.40
  14  13   2   19.70    3.50
 -14  13  -2   18.30    3.50
  14  13  -2   23.50    4.20
 -14  13   2   29.00    5.10
 -14  14  -2    0.10    2.30
 -14  14   2    3.20    2.60
 -14  15  -2   48.50    5.20
 -14  15   2   41.70    4.70
  15   0  -2   -0.10    3.90
  15  -1  -2   45.70   11.60
  15  -1   2   57.89   12.10
  15  -2  -2  173.28   19.80
  15  -2   2  183.78   20.20
  15  -3  -2   14.70    8.80
  15  -3   2   18.70    8.70
 -15   3   2   20.00    4.00
 -15   4  -2    7.70    3.10
 -15   4   2    0.00    3.00
 -15   5  -2    4.40    3.10
 -15   5   2    9.50    3.50
 -15   6  -2   93.39    7.50
 -15   6   2   85.49    7.60
 -15   7  -2   37.10    5.60
 -15   7   2   37.90    5.90
 -15   8  -2    7.30    3.70
 -15   8   2    6.40    3.80
 -15   9  -2   49.99    6.50
 -15   9  -2   50.89    5.70
 -15   9  -2   56.39    5.90
 -15   9   2   40.90    5.70
 -15   9   2   45.70    6.80
 -15  10  -2   18.00    4.50
 -15  10  -2   16.70    3.60
  15  10   2   13.50    2.90
 -15  10   2   18.50    3.70
 -15  10   2   11.10    4.30
  15  10  -2    7.70    2.70
  15  11   2    0.00    2.40
 -15  11  -2    0.00    2.70
 -15  11  -2   -1.20    3.10
 -15  11   2    6.20    3.00
  15  11  -2    2.40    2.30
 -15  11   2    7.80    3.90
 -15  12  -2   35.60    5.30
  15  12   2   33.40    4.50
 -15  12  -2   26.00    5.40
 -15  12   2   36.50    5.30
  15  12  -2   43.10    4.80
 -15  12   2   32.80    5.50
 -15  13  -2    7.30    2.90
  15  13   2    2.60    2.60
  15  13  -2    7.30    2.60
 -15  13   2    2.20    2.80
 -15  14  -2   -0.50    2.30
 -15  14   2    2.90    2.60
  15  14  -2    3.10    2.70
 -15  15  -2    2.90    2.20
 -15  15   2    1.70    2.00
  16  -1  -2  185.48   19.50
  16  -1   2  244.08   21.80
  16  -2  -2  162.58   20.10
  16  -2   2  187.08   20.60
 -16   4  -2   61.69    6.20
 -16   4   2   48.10    6.00
 -16   5  -2    6.00    3.20
 -16   5   2    8.90    3.60
 -16   6  -2   24.30    4.70
 -16   6   2   29.80    5.20
 -16   7  -2   33.00    5.90
 -16   7   2   29.40    6.10
 -16   8  -2   28.50    4.40
 -16   8  -2   22.20    4.80
 -16   8   2   19.20    4.80
 -16   9  -2   10.50    3.30
  16   9   2    6.60    2.70
 -16   9  -2    7.20    4.00
  16   9  -2    6.00    2.50
 -16   9   2   11.00    4.20
 -16  10  -2   27.70    5.40
 -16  10  -2   14.90    4.40
  16  10   2   17.70    3.10
  16  10  -2   15.30    3.10
 -16  10   2   12.00    4.60
 -16  10   2   12.30    3.50
 -16  11  -2   16.30    3.70
 -16  11  -2   16.50    4.40
  16  11   2   20.70    4.10
 -16  11   2    9.70    4.30
  16  11  -2   19.10    3.20
 -16  11   2   22.20    4.00
  16  12   2   28.70    4.30
 -16  12  -2   23.30    4.30
 -16  12  -2   25.70    5.10
 -16  12   2   27.00    5.10
  16  12  -2   21.00    3.50
 -16  12   2   29.60    5.40
  16  13   2   14.80    3.10
 -16  13  -2   14.10    3.10
  16  13  -2   13.90    2.90
 -16  13   2   19.50    3.70
 -16  14  -2    0.60    2.40
 -16  14   2    3.70    2.50
  16  14  -2    5.20    2.60
 -16  15  -2    2.50    2.10
 -16  15   2    4.60    2.20
  17  -1  -2   11.40    5.90
  17  -1   2    8.20    6.40
 -17  -2   2   34.50    3.70
 -17  -2  -2   48.90    5.10
 -17  -2  -2   49.50    4.10
 -17  -3   2   21.70    3.10
 -17  -3  -2   20.90    3.10
 -17  -3  -2   16.70    3.90
 -17  -4   2   44.60    3.70
 -17   4  -2   39.80    5.40
 -17  -4  -2   39.90    4.30
 -17  -4  -2   43.20    3.60
 -17   4   2   33.10    5.40
 -17   5  -2   35.60    5.50
 -17   5   2   31.60    5.50
 -17   6  -2    9.40    3.80
 -17   6   2    9.60    3.90
 -17   7  -2   77.89    7.90
 -17   7   2   88.39    8.30
 -17   8  -2   22.30    4.10
 -17   8  -2   12.90    4.40
 -17   8   2    7.20    4.30
 -17   9  -2   19.40    4.70
  17   9   2   12.70    3.00
 -17   9   2   27.70    4.30
 -17   9   2   15.80    4.70
  17   9  -2   19.60    4.00
 -17  10  -2   24.80    5.10
  17  10   2   21.90    4.00
 -17  10  -2   25.50    4.10
  17  10  -2   22.90    4.20
 -17  10   2   23.30    5.10
 -17  10   2   24.10    4.20
  17  11   2   48.70    4.90
 -17  11  -2   36.90    5.90
 -17  11  -2   54.79    6.50
  17  11  -2   42.00    4.80
 -17  11   2   38.00    6.40
 -17  11   2   31.30    5.70
 -17  12  -2    3.50    3.40
  17  12   2    3.60    2.40
 -17  12  -2    6.90    3.10
 -17  12   2    8.10    3.50
 -17  12   2    8.30    3.30
  17  12  -2    5.50    2.60
  17  13   2   24.60    4.20
 -17  13  -2   29.40    4.90
  17  13  -2   32.20    4.20
 -17  13   2   23.10    3.80
 -17  14  -2    5.60    2.80
 -17  14   2    4.90    2.60
 -18   0  -2   14.40    2.60
 -18   0   2   13.50    2.60
 -18  -1   2   10.90    2.50
 -18  -1  -2   13.80    2.40
 -18  -2   2    3.50    2.00
 -18  -2  -2    5.80    2.00
 -18  -3   2  220.28   10.40
 -18  -3  -2  206.78   10.40
 -18  -3  -2  212.18   12.80
 -18  -4   2   24.50    3.30
 -18   4  -2   22.70    4.60
 -18  -4  -2   25.90    3.40
 -18   4   2   22.50    4.60
 -18  -4  -2   30.10    4.40
 -18   5  -2   50.69    6.50
 -18  -5   2   73.89    4.60
 -18   5   2   51.29    6.70
 -18  -5  -2   64.19    5.50
 -18  -5  -2   62.49    4.40
 -18   6  -2   59.59    7.20
 -18   6   2   78.69    7.80
 -18   7  -2   53.19    7.20
 -18   7  -2   56.79    6.60
 -18   7   2   82.49    8.00
 -18   8  -2   64.89    7.20
  18   8   2   49.60    4.80
 -18   8  -2   49.00    6.80
 -18   8   2   63.29    7.60
  18   8  -2   53.79    4.90
  18   9   2   49.10    5.00
 -18   9  -2   54.79    7.30
 -18   9   2   69.29    8.00
  18   9  -2   51.89    5.00
  18  10   2   30.50    4.30
 -18  10  -2   26.10    5.70
 -18  10  -2   46.40    6.70
  18  10  -2   32.00    4.50
 -18  10   2   31.90    6.00
 -18  10   2   28.20    5.70
  18  11   2   40.00    4.70
 -18  11  -2   37.80    5.80
 -18  11  -2   38.80    6.20
 -18  11   2   55.29    6.90
  18  11  -2   49.60    4.80
  18  12   2   53.99    4.90
 -18  12  -2   51.29    5.90
  18  12  -2   55.19    5.10
 -18  12   2   67.39    6.60
  18  13   2   41.40    4.70
 -18  13  -2   46.90    5.60
 -18  13   2   44.60    5.60
  18  13  -2   53.99    4.60
 -18  14  -2   29.20    4.40
 -18  14   2   30.90    4.20
 -19   0  -2   -0.90    1.90
 -19   0   2   -1.00    2.00
 -19   1  -2   21.70    3.90
 -19  -1   2   24.30    3.70
 -19   1   2   20.60    3.90
 -19  -1  -2   18.90    3.60
 -19  -2   2    8.80    2.40
 -19  -2  -2    8.30    2.30
 -19  -3   2    1.00    1.80
 -19  -3  -2    1.60    1.80
 -19   4  -2   24.50    5.20
 -19  -4   2   31.70    3.70
 -19   4   2   26.60    5.50
 -19  -4  -2   20.20    4.30
 -19  -4  -2   29.70    3.70
 -19   5  -2   10.80    3.70
 -19  -5   2    9.90    2.20
 -19  -5  -2   19.00    4.10
 -19  -5  -2   17.70    3.40
 -19   5   2   13.10    4.10
 -19   6  -2   32.80    6.00
 -19  -6   2   45.30    3.80
 -19  -6  -2   39.50    4.60
 -19   6   2   23.80    5.10
 -19  -6  -2   42.40    3.80
 -19   7  -2   31.70    6.40
 -19   7  -2   30.30    5.50
 -19   7   2   33.10    6.70
  19   8   2   35.20    4.30
 -19   8  -2   26.20    5.30
 -19   8   2   28.40    5.60
  19   8  -2   39.10    4.40
  19   9   2   21.10    4.20
 -19   9  -2   25.80    5.20
 -19   9   2   24.20    5.50
  19   9  -2   26.20    4.10
 -19  10  -2   14.80    4.60
  19  10   2   22.90    4.00
 -19  10   2   25.00    5.50
  19  10  -2   23.90    4.20
 -19  11  -2    4.70    3.00
  19  11   2    4.50    2.50
 -19  11  -2    5.90    3.90
  19  11  -2    4.10    2.50
 -19  11   2    7.80    3.50
 -19  11   2    3.80    3.90
 -19  12  -2    5.50    2.70
  19  12   2   -0.10    2.10
 -19  12   2    1.60    2.60
  19  12  -2   -0.40    2.30
  19  13   2    4.90    2.50
 -19  13  -2    5.70    3.00
  19  13  -2   11.10    2.60
 -19  13   2    6.80    2.70
 -19  14  -2   24.40    4.00
 -19  14   2   24.00    3.80
 -20   0  -2   24.70    4.10
 -20   0   2   15.60    3.10
 -20  -1   2   31.70    4.40
 -20  -1  -2   44.90    4.40
 -20  -2   2   19.30    3.20
 -20  -2  -2   29.70    3.90
 -20  -3   2   21.70    3.80
 -20  -3  -2   22.20    3.60
 -20  -4   2   88.09    5.90
 -20  -4  -2   91.09    6.10
 -20   5  -2   12.90    4.50
 -20  -5   2   10.90    2.40
 -20  -5  -2   14.60    2.60
 -20   5   2   10.10    4.10
 -20  -5  -2   19.70    4.60
 -20   6  -2   15.60    4.60
 -20  -6   2   18.60    3.40
 -20  -6  -2   19.30    3.50
  20   6  -2   16.20    3.50
 -20  -6  -2   21.40    4.30
 -20   6   2   17.40    4.90
  20   7   2   24.20    3.90
 -20  -7   2   30.60    3.90
 -20   7  -2   26.70    5.40
 -20   7  -2   40.10    5.90
  20   7  -2   31.40    4.30
 -20  -7  -2   33.40    3.80
 -20  -7  -2   38.00    4.70
 -20   7   2   31.60    5.90
 -20   8  -2   67.39    7.90
  20   8   2   73.09    5.40
 -20   8   2   84.19    8.50
  20   8  -2   73.59    5.50
 -20   9  -2    2.50    3.80
  20   9   2    3.40    2.40
  20   9  -2    4.50    2.50
 -20   9   2    8.60    4.40
 -20  10  -2    8.40    4.10
  20  10   2    9.50    2.70
  20  10  -2   22.80    4.00
 -20  10   2   11.40    4.50
 -20  11  -2   14.20    4.20
  20  11   2   12.20    2.80
  20  11  -2   12.60    2.70
 -20  11   2   10.90    4.10
 -20  12  -2   51.29    5.90
  20  12   2   41.90    4.30
 -20  12   2   41.90    5.30
  20  12  -2   41.30    4.40
 -20  13  -2   13.60    2.90
  20  13   2    6.40    2.50
 -20  13   2    9.40    2.60
  20  13  -2    7.30    2.40
 -21   0   2    1.50    2.20
 -21   0  -2    0.60    2.20
 -21  -1   2   13.40    3.10
 -21  -1  -2   24.90    4.10
 -21  -2   2   -1.10    2.10
 -21  -2  -2    1.70    2.20
 -21  -3   2   -0.40    2.20
 -21  -3  -2   -2.40    1.90
 -21  -4   2    7.60    2.40
 -21  -4  -2   15.70    2.80
  21   4  -2    6.10    2.30
 -21   5  -2    6.40    4.10
 -21  -5   2    4.60    2.20
 -21  -5  -2    2.10    2.20
 -21   5   2    4.70    3.90
  21   5  -2    3.20    2.10
  21   6   2    4.10    2.30
 -21  -6   2    3.60    2.20
  21   6   2    0.20    2.30
 -21   6  -2    4.30    3.70
 -21   6   2    8.10    4.20
  21   6  -2    6.40    2.10
  21   6  -2    7.40    2.50
 -21  -6  -2    4.80    2.20
 -21   7  -2    9.80    4.30
  21   7   2   20.00    3.00
 -21  -7   2   18.10    3.60
  21   7   2   22.20    3.40
 -21   7   2   17.90    5.00
 -21  -7  -2   14.60    2.70
  21   7  -2    9.40    2.70
  21   7  -2   15.20    2.60
 -21  -8   2    5.60    2.10
 -21   8  -2    3.70    4.00
  21   8   2    9.00    2.40
  21   8  -2    6.10    2.40
 -21   8   2    3.30    4.20
 -21  -8  -2    4.00    2.00
 -21   9  -2    4.60    4.00
  21   9   2    2.20    2.30
  21   9  -2    4.70    2.40
 -21   9   2   -0.30    3.90
  21  10   2   25.20    3.90
 -21  10  -2   21.90    4.90
  21  10  -2   23.20    4.00
 -21  10   2   21.30    4.80
  21  11   2   31.50    4.20
  21  11  -2   36.60    4.20
  21  12   2    3.70    2.10
  21  12  -2    4.10    2.30
  21  13   2    5.40    2.40
  21  13  -2    7.50    2.20
 -22   0   2   76.59    6.30
 -22   0  -2   89.69    6.60
 -22  -1   2   30.90    4.70
 -22  -1  -2   38.50    5.10
  22   2   2   79.29    6.20
 -22  -2   2   54.29    5.70
  22  -2  -2   67.59    5.70
  22   2  -2   71.49    5.80
 -22  -2  -2   75.69    5.90
  22  -2   2   64.69    5.70
  22   3   2    7.90    1.90
  22   3   2   10.00    2.90
 -22  -3   2    8.70    2.80
  22  -3  -2   16.50    3.30
  22   3  -2   10.60    2.70
  22  -3   2    9.00    3.00
 -22  -3  -2    9.20    2.80
  22   3  -2    7.70    2.00
  22   4   2  118.99    7.70
 -22  -4   2  120.59    7.70
  22  -4  -2  108.49    7.70
 -22  -4  -2  113.99    7.50
  22   4  -2  131.89    7.50
  22  -4   2  107.09    7.60
  22   5   2   64.89    5.40
 -22  -5   2   63.89    5.60
  22   5   2   56.89    5.20
 -22   5  -2   68.89    7.60
  22   5  -2   70.89    5.50
  22   5  -2   79.69    5.40
 -22   5   2   78.29    7.90
 -22  -5  -2   63.89    5.50
  22   6   2   55.89    4.80
 -22  -6   2   53.29    5.10
  22   6   2   54.09    4.80
 -22   6  -2   41.60    6.60
  22   6  -2   59.99    4.80
 -22  -6  -2   63.39    5.10
  22   6  -2   58.69    5.20
 -22   6   2   54.49    7.60
 -22   7  -2    1.50    3.70
  22   7   2    5.40    2.10
 -22  -7   2    6.30    2.40
  22   7   2    8.90    2.40
  22   7  -2    2.30    2.30
 -22  -7  -2   12.60    2.50
  22   7  -2   -2.00    1.90
 -22   7   2   10.70    4.50
 -22   8  -2   94.39    8.90
 -22  -8   2   91.69    6.20
  22   8   2   89.19    6.00
 -22  -8  -2   89.29    5.90
  22   8  -2   96.49    6.20
  22   9   2    0.70    2.20
 -22   9  -2    3.40    4.10
 -22  -9   2    1.40    2.10
  22   9  -2    4.90    2.40
 -22  -9  -2    1.60    1.90
 -22   9   2    2.90    4.10
  22  10   2   49.20    4.50
 -22  10  -2   55.39    7.00
  22  10  -2   47.80    4.70
 -22  10   2   47.10    6.80
  22  11   2    2.00    2.10
  22  11  -2    0.60    2.20
  22  12   2   56.79    4.40
  22  12  -2   56.19    4.40
  22  13  -2    5.60    2.20
  23   0   2    0.40    2.30
  23   0  -2    0.70    2.00
  23   0   2    2.00    2.20
  23   0  -2   -0.90    2.30
 -23   0  -2    0.60    2.60
  23   1   2   10.50    2.50
  23  -1  -2    4.80    2.40
  23   1   2    5.70    2.60
 -23  -1   2    4.70    2.60
  23  -1  -2    5.40    2.60
  23  -1   2    8.40    2.70
 -23  -1  -2    6.40    2.90
  23   1  -2    6.90    2.10
  23  -1   2    9.90    2.70
  23   1  -2    4.30    2.50
  23   2   2   17.50    3.20
  23  -2  -2   23.20    4.30
 -23  -2   2   22.50    3.60
  23   2   2   27.80    4.50
 -23  -2  -2   17.10    3.50
  23  -2   2   19.90    3.30
  23   2  -2   21.30    3.40
  23   2  -2   20.20    3.20
  23  -3  -2   71.59    6.00
  23   3   2   66.89    4.30
  23   3   2   84.49    6.10
 -23  -3   2   59.49    5.70
  23  -3   2   66.69    5.90
  23   3  -2   59.49    4.20
  23   3  -2   84.59    6.00
 -23  -3  -2   64.29    6.00
 -23  -4   2    6.40    2.70
  23  -4  -2    6.10    3.00
  23   4   2    3.30    2.40
  23   4  -2    2.00    2.30
  23  -4   2    3.30    2.80
 -23  -4  -2    3.70    2.50
  23   5   2    1.50    2.20
 -23  -5   2    0.60    2.40
  23   5   2   -0.20    2.10
  23   5  -2    0.30    2.00
 -23  -5  -2    1.40    2.40
  23   5  -2   -1.50    2.20
 -23   6  -2   12.90    4.60
 -23  -6   2   10.40    2.80
  23   6   2   12.50    2.80
  23   6   2   16.60    2.80
  23   6  -2   12.60    2.60
 -23  -6  -2   13.70    2.90
 -23   6   2   15.50    4.80
  23   6  -2   17.80    3.20
 -23   7  -2   -1.60    3.60
 -23  -7   2    2.90    2.40
  23   7   2    4.80    2.20
  23   7   2    1.70    1.90
  23   7  -2    0.30    1.80
 -23  -7  -2    5.40    2.30
 -23   7   2   10.10    4.60
  23   7  -2    1.60    2.40
  23   8   2   16.00    2.90
 -23  -8   2   22.90    3.90
 -23   8  -2   27.70    5.60
  23   8  -2   21.40    3.80
 -23   8   2   24.30    5.40
 -23  -8  -2   21.60    3.90
 -23   9  -2   13.60    4.30
 -23  -9   2   21.80    3.90
  23   9   2   16.30    2.90
 -23   9   2   18.70    5.00
  23   9  -2   25.00    3.80
 -23  -9  -2   17.30    2.90
  23  10   2   13.80    2.70
 -23 -10   2   17.80    3.50
 -23 -10  -2   20.00    3.50
  23  10  -2   15.80    2.80
  23  11   2    6.00    2.20
  23  11  -2    8.00    2.30
  23  12   2    1.90    1.90
  23  12  -2    1.50    2.00
  23  13  -2   28.50    3.40
  24   0  -2   31.10    4.00
  24   0   2   30.40    4.10
  24   0   2   24.50    4.70
  24   0  -2   27.20    4.60
  24  -1  -2  117.89    6.90
 -24  -1   2  106.09    8.00
  24   1   2  116.99    6.60
  24  -1  -2  107.79    7.60
  24   1   2  126.39    7.80
 -24  -1  -2  123.39    8.00
  24   1  -2  105.89    6.40
  24  -1   2  113.59    7.00
  24   1  -2  114.39    7.50
  24  -1   2  101.39    7.60
  24  -2  -2  116.09    7.30
  24   2   2  115.59    6.50
 -24  -2   2  102.49    7.90
  24   2   2  142.59    8.10
  24  -2   2  121.79    7.50
  24   2  -2  119.69    6.40
  24   2  -2  134.89    8.00
 -24  -2  -2  117.59    8.10
  24   3   2   83.39    5.80
  24   3   2   60.49    3.90
 -24  -3   2   51.99    5.60
 -24  -3  -2   54.59    6.10
  24   3  -2   50.09    3.90
  24  -3   2   57.09    5.70
  24   3  -2   74.29    5.70
  24   4   2   61.99    5.30
 -24  -4   2   46.00    5.40
  24  -4  -2   51.99    5.50
  24  -4   2   53.39    5.50
  24   4  -2   71.19    5.30
 -24  -4  -2   57.69    5.80
  24   5   2   19.00    3.80
 -24  -5   2   18.40    3.40
  24  -5  -2   25.10    4.80
  24   5  -2   23.50    4.00
 -24  -5  -2   21.40    3.50
  24   5  -2   19.20    3.20
  24  -5   2   25.30    4.80
  24   6   2   66.59    5.20
 -24   6  -2   78.79    8.30
 -24  -6   2   70.39    5.90
  24   6   2   60.99    5.20
 -24  -6  -2   60.09    5.70
  24   6  -2   75.89    5.30
  24   6  -2   74.49    5.50
 -24   6   2   77.49    8.40
 -24  -7   2    3.40    2.50
  24   7   2    7.40    2.20
 -24   7  -2    6.90    4.20
  24   7   2    4.90    2.00
  24   7  -2    6.40    2.40
 -24  -7  -2    2.60    2.50
  24   7  -2    3.40    1.90
 -24   7   2    9.20    4.50
 -24  -8   2   25.70    4.10
  24   8   2   14.90    2.70
 -24   8  -2   22.70    5.30
  24   8  -2   19.00    3.00
 -24  -8  -2   21.40    3.30
  24   8  -2   21.10    3.00
 -24   8   2   21.80    5.40
 -24   9  -2    6.20    4.20
  24   9   2   -0.20    2.10
 -24  -9   2    3.30    2.30
 -24  -9  -2    2.10    2.10
  24   9  -2    2.80    2.20
  24  10   2   64.29    4.80
 -24 -10  -2   60.29    5.10
  24  10  -2   83.19    5.20
  24  11   2   14.50    2.40
  24  11  -2   16.90    3.20
  24  12   2   17.20    3.10
  24  12  -2   23.10    3.10
  25   0   2    0.10    2.30
  25   0  -2    0.30    2.30
  25   0   2   -1.60    2.10
  25   0  -2   -1.30    2.00
  25   1   2    3.10    2.40
  25  -1  -2   -1.30    2.20
  25   1   2   -1.70    1.80
  25  -1  -2    2.50    2.20
  25  -1   2    2.00    2.30
 -25  -1  -2    2.00    3.00
  25  -1   2    4.50    2.50
  25   1  -2   -0.10    1.80
  25   1  -2    2.20    2.40
  25   2   2    5.70    2.50
  25   2   2    3.00    1.70
  25  -2  -2    3.60    2.40
 -25  -2   2    4.50    2.90
 -25  -2  -2    2.90    2.90
  25   2  -2    3.90    2.40
  25  -2   2    7.30    2.60
  25   2  -2    3.00    1.80
 -25  -3   2   17.90    3.60
  25   3   2   18.70    4.10
  25  -3  -2   30.60    4.40
 -25  -3  -2   22.00    3.90
  25  -3   2   18.30    3.40
  25   3  -2   24.00    4.20
  25   4   2   69.39    5.70
 -25  -4   2   68.79    6.40
  25  -4  -2   78.29    6.00
  25   4  -2   71.69    5.50
 -25  -4  -2   66.29    6.60
  25  -4   2   73.09    6.10
  25   4  -2   96.69    6.10
 -25  -5   2   60.29    5.70
  25   5   2   67.99    5.20
  25  -5  -2   51.49    5.50
  25  -5   2   62.79    5.70
 -25  -5  -2   56.89    5.90
  25   5  -2   57.79    5.00
  25   5  -2   65.69    5.10
  25   6   2   61.89    5.10
  25   6   2   67.19    5.30
 -25   6  -2   82.59    8.90
 -25  -6   2   83.79    6.20
  25   6  -2   75.49    5.50
 -25  -6  -2   69.89    6.10
  25   6  -2   70.39    5.20
 -25   6   2   76.29    8.50
  25   7   2   27.00    3.90
 -25   7  -2   47.60    7.30
  25   7   2   30.00    3.70
 -25  -7   2   43.10    4.90
 -25  -7  -2   37.00    4.80
  25   7  -2   32.50    3.90
  25   7  -2   35.30    3.60
 -25   7   2   41.80    7.00
  25   8   2    6.90    1.90
  25   8   2    9.00    2.40
 -25   8  -2    5.60    3.90
 -25  -8   2   12.30    2.80
  25   8  -2    9.10    2.40
 -25   8   2   10.50    4.50
  25   8  -2    4.40    1.70
 -25  -8  -2    6.90    2.80
 -25  -9   2    0.80    2.10
  25   9   2    0.50    2.00
 -25  -9  -2    2.30    2.20
  25   9  -2    2.50    2.20
  25  10   2   20.00    3.30
  25  10  -2   22.20    3.50
  25  11   2   44.50    3.80
  25  11  -2   52.19    4.00
  25  12  -2   17.20    2.90
  26   0  -2   94.29    5.90
  26   0  -2   92.49    6.60
  26   0   2   83.09    6.70
  26   0   2   91.19    5.90
  26  -1  -2   -1.10    2.10
  26   1   2    2.00    1.90
  26   1   2    0.30    2.30
  26  -1  -2    1.20    2.10
  26   1  -2   -1.20    2.10
  26  -1   2   -0.10    2.20
  26  -1   2    1.90    2.40
 -26  -1  -2    0.00    3.00
  26   1  -2    1.30    1.80
  26  -2  -2   53.19    5.00
  26   2   2   36.70    4.80
  26   2   2   41.40    3.60
  26  -2   2   46.80    5.00
 -26  -2  -2   39.20    6.10
  26   2  -2   47.40    5.00
  26   2  -2   46.40    3.60
 -26  -3   2   51.09    6.20
  26  -3  -2   56.39    5.20
  26   3   2   57.29    5.30
  26   3  -2   53.29    5.10
 -26  -3  -2   54.69    6.30
  26  -3   2   62.59    5.60
 -26  -4   2   63.19    6.40
  26  -4  -2   72.79    5.70
  26   4   2   74.99    5.70
  26   4  -2   72.29    5.50
  26   4  -2   60.39    5.30
  26  -4   2   72.49    5.90
 -26  -4  -2   65.89    6.60
  26   5   2   19.40    3.70
 -26  -5   2   18.70    3.60
  26  -5  -2   20.30    3.40
  26   5  -2   24.30    3.70
  26  -5   2   21.90    3.70
  26   5  -2   21.70    3.90
 -26  -5  -2   15.30    3.50
 -26  -6   2   39.50    5.30
  26   6   2   46.80    4.40
  26  -6  -2   55.89    5.10
  26   6  -2   49.80    4.60
  26  -6   2   59.69    5.40
 -26  -6  -2   46.40    5.60
  26   6  -2   55.19    4.40
  26   7   2    1.80    2.00
 -26  -7   2   -1.10    2.40
  26   7   2   -0.30    1.70
 -26   7  -2    4.90    4.10
 -26  -7  -2    3.50    2.60
  26   7  -2    2.90    1.60
  26   7  -2    0.90    2.00
 -26   7   2    1.40    4.10
  26   8   2    4.60    1.70
  26   8   2    5.90    2.20
 -26  -8   2    5.60    2.50
 -26  -8  -2    7.00    2.70
  26   8  -2    5.00    1.70
  26   8  -2    4.20    2.10
  26   9   2   28.90    3.40
 -26  -9  -2   21.30    3.80
  26   9  -2   28.80    3.60
  26  10   2   15.70    3.00
  26  10  -2   13.10    2.40
  26  11  -2    2.40    1.80
  27   0  -2   -1.10    1.90
  27   0  -2   -0.20    2.20
  27   0   2    1.80    2.00
  27   0   2    0.00    2.20
  27  -1  -2   16.40    3.00
  27   1   2   15.00    3.20
  27   1   2   17.70    3.10
  27  -1  -2   21.20    3.80
  27  -1   2   13.20    2.70
  27   1  -2   16.10    2.90
  27  -1   2    8.00    2.70
  27   1  -2   16.80    3.20
  27   2   2    1.50    2.20
  27  -2  -2    4.30    2.30
  27   2   2    3.00    1.60
 -27  -2  -2   -1.60    3.20
  27   2  -2    2.40    1.60
  27   2  -2    2.60    2.20
  27  -2   2    1.80    2.30
  27  -3  -2   42.70    4.60
  27   3   2   42.00    4.60
 -27  -3  -2   40.90    6.20
  27  -3   2   42.10    4.70
  27   3  -2   37.90    4.50
  27   4   2    4.40    2.30
  27  -4  -2    5.10    2.50
  27   4  -2    2.70    2.20
 -27  -4  -2    0.00    2.90
  27  -4   2    3.10    2.60
  27   4  -2    3.40    2.10
  27   5   2    0.90    2.00
  27  -5  -2    2.20    2.40
  27  -5   2    3.20    2.50
  27   5  -2   -1.00    2.10
  27   5  -2    2.00    1.90
 -27  -5  -2   -1.90    2.60
  27  -6  -2   27.70    4.40
  27   6   2   28.70    3.80
 -27  -6  -2   34.30    5.00
  27   6  -2   35.80    3.60
  27   6  -2   24.70    3.70
  27  -6   2   33.20    4.50
  27   7   2   -1.30    1.60
  27   7  -2   -3.80    1.80
  27   7  -2   -0.90    1.40
 -27  -7  -2    0.00    2.40
  27   8   2    3.60    1.50
 -27  -8  -2    7.00    2.60
  27   8  -2    7.90    2.20
  27   8  -2    6.30    1.60
  27   9  -2   18.70    3.20
  27  10  -2    4.20    1.90
  28   0   2  100.29    6.90
  28   0  -2   82.79    6.40
  28   0  -2   99.49    5.90
  28   0   2  108.59    5.90
  28   1   2   36.60    3.50
  28   1   2   37.30    4.50
  28  -1  -2   29.90    4.30
  28  -1   2   40.00    4.10
  28  -1   2   34.50    4.40
  28   1  -2   34.50    4.50
  28   1  -2   42.60    3.60
  28  -2  -2   41.80    4.40
  28   2   2   55.19    4.90
  28   2   2   48.30    3.40
  28   2  -2   40.20    3.40
  28   2  -2   45.00    4.60
  28  -2   2   47.40    4.40
  28   3   2    1.80    2.10
  28  -3  -2    4.20    2.30
  28   3  -2    1.70    2.10
 -28  -3  -2    4.50    3.20
  28  -3   2    6.40    2.50
  28   3  -2    6.60    2.30
  28  -4  -2   46.00    4.70
  28   4   2   37.40    4.10
  28  -4   2   38.20    4.40
  28   4  -2   31.30    4.00
 -28  -4  -2   32.30    5.40
  28   4  -2   41.50    4.00
  28   5   2   10.10    2.40
  28  -5  -2   25.20    4.10
  28  -5   2    9.20    2.60
 -28  -5  -2   18.50    3.70
  28   5  -2   12.50    2.50
  28   5  -2   10.70    2.30
  28  -6  -2   10.10    2.60
  28   6   2   10.10    2.10
  28   6  -2   10.00    2.30
  28   6  -2    9.60    2.00
  28  -6   2    8.00    2.50
 -28  -6  -2    7.50    3.00
  28   7   2    2.90    1.60
  28  -7  -2    0.00    2.20
 -28  -7  -2    0.20    2.50
  28   7  -2   -0.10    1.50
  28  -7   2    0.40    2.10
  28   7  -2    1.70    1.90
  28   8   2    0.40    1.20
  28   8  -2   -2.40    1.80
  28   8  -2   -0.30    1.30
  28   9  -2    9.60    2.10
  28  10  -2    5.10    1.80
  29   0  -2    0.50    1.90
  29   0  -2   -0.40    1.70
  29   0   2    1.00    2.00
  29   0   2    3.30    1.80
  29   1   2    0.00    2.00
  29   1   2    1.90    1.60
  29  -1  -2   -0.20    1.90
  29  -1  -2    1.80    1.90
  29  -1   2   -1.00    2.00
  29  -1   2    2.10    2.00
  29   1  -2    2.30    1.60
  29   1  -2    0.40    2.00
  29  -2  -2    8.30    2.30
  29   2   2    5.50    2.30
  29  -2   2    5.80    2.20
  29   2  -2    6.20    2.20
  29  -3  -2   -0.70    2.10
  29   3   2    0.70    2.00
  29   3  -2    1.20    1.90
  29   3  -2    1.10    2.00
  29  -3   2   -1.90    2.00
  29   4   2   11.50    2.30
  29   4  -2   14.00    2.60
  29  -4   2   10.70    2.50
  29   4  -2   12.00    2.30
  29  -5  -2   45.10    4.40
  29   5   2   43.10    4.00
  29   5  -2   41.50    3.80
 -29  -5  -2   47.60    5.60
  29  -5   2   45.50    4.30
  29   5  -2   38.30    4.00
  29  -6  -2    3.70    2.30
  29   6   2    2.80    1.70
  29   6  -2    2.40    1.60
 -29  -6  -2    1.30    2.60
  29   6  -2    0.50    1.80
  29  -6   2   -1.80    1.90
  29  -7  -2   27.60    3.80
  29   7   2   17.20    2.70
  29   7  -2   23.20    3.10
  29   7  -2   22.90    2.70
  29  -7   2   28.00    3.60
  29   8  -2    7.50    2.10
  29   9  -2    9.30    1.90
  30   0   2    2.50    2.00
  30   0  -2    3.60    1.70
  30   0   2    3.30    1.80
  30   0  -2    4.50    2.00
  30   1   2   34.10    2.80
  30  -1  -2   20.20    3.70
  30  -1  -2   25.60    3.50
  30   1   2   27.20    3.70
  30   1  -2   32.60    2.80
  30   1  -2   22.30    3.60
  30  -1   2   29.00    3.40
  30  -1   2   29.30    3.80
  30   2   2    0.70    1.80
  30  -2  -2   -0.80    1.80
  30   2  -2    0.00    1.70
  30   2  -2    0.30    1.90
  30  -2   2    0.50    1.90
  30  -3  -2    7.40    2.30
  30   3   2    8.00    2.10
  30   3  -2    6.70    2.20
  30   3  -2    7.90    2.00
  30  -3   2    7.30    2.20
  30  -4  -2    4.70    2.20
  30   4   2    1.20    1.80
  30  -4   2   -0.50    2.00
  30   4  -2    4.30    2.00
  30   4  -2    3.50    1.70
  30   5   2    0.90    1.70
  30  -5  -2    1.60    2.10
  30   5  -2   -1.30    1.80
  30   5  -2    0.20    1.50
  30  -5   2    3.90    2.10
  30   6   2   18.60    2.80
  30  -6  -2   22.60    3.50
  30   6  -2   14.10    2.30
  30   6  -2   17.50    2.80
  30  -6   2   19.40    3.40
  30  -7  -2    1.00    1.90
  30   7   2    0.30    1.30
  30  -7   2    0.30    1.90
  30   7  -2   -0.70    1.70
  30   8  -2    2.70    1.70
  31   0  -2    0.20    1.70
  31   0   2    1.30    1.40
  31   0  -2   -0.10    1.50
  31   0   2    1.10    1.80
  31  -1  -2    5.00    1.80
  31   1   2    2.80    1.90
  31   1  -2    3.40    1.90
  31  -1   2    4.60    1.80
  31   1  -2    3.10    1.90
  31  -2  -2   11.50    2.20
  31   2   2    7.30    2.10
  31   2  -2    8.50    2.10
  31   2  -2    6.20    2.10
  31  -2   2   11.00    2.20
  31   3   2    3.40    1.80
  31  -3  -2    2.00    1.90
  31  -3   2    2.60    1.90
  31   3  -2    0.80    1.90
  31   3  -2    4.00    1.90
  31   4   2   14.00    2.20
  31  -4  -2   22.80    3.30
  31   4  -2   18.20    3.00
  31   4  -2   13.80    2.80
  31  -4   2   17.00    3.10
  31  -5  -2    1.90    2.00
  31   5   2    2.30    1.50
  31   5  -2    2.00    1.60
  31   5  -2    3.30    1.60
  31  -5   2    2.70    1.90
  31   6   2   10.70    2.30
  31  -6  -2   15.80    3.00
  31  -6   2   15.60    2.40
  31   6  -2   12.10    2.00
  31   6  -2   11.30    2.40
  31  -7   2    4.60    2.10
  31   7  -2    3.30    1.70
  32   0   2   34.70    3.50
  32   0   2   32.50    2.50
  32   0  -2   22.80    3.40
  32   0  -2   29.90    2.60
  32   1   2   12.40    2.20
  32  -1  -2   13.50    2.40
  32   1  -2   11.50    2.10
  32   1  -2   12.70    2.20
  32  -1   2   17.30    2.40
  32  -2  -2    9.70    1.90
  32   2   2   11.30    2.10
  32   2  -2    7.70    1.90
  32   2  -2   11.80    2.10
  32  -2   2   12.20    2.00
  32   3   2   18.30    2.90
  32  -3  -2   18.50    2.90
  32   3  -2   21.80    2.90
  32  -3   2   19.50    2.90
  32   3  -2   21.80    2.90
  32   4   2   16.70    2.80
  32  -4  -2   23.60    3.00
  32   4  -2   17.40    2.70
  32   4  -2   18.90    2.80
  32  -4   2   23.80    3.00
  32  -5  -2   18.80    2.80
  32   5   2   12.70    2.40
  32  -5   2   13.90    2.20
  32   5  -2   12.90    2.40
  32   5  -2   15.30    2.50
  32  -6  -2    2.30    1.60
  32   6   2    1.20    1.30
  32   6  -2    3.30    1.30
  32   6  -2    0.80    1.60
  32  -6   2    2.60    1.60
  33   0   2    1.40    1.60
  33   0  -2   -2.30    1.50
  33  -1  -2    2.30    1.30
  33   1   2    1.80    1.60
  33  -1   2   -0.10    1.20
  33   1  -2   -0.20    1.60
  33   2   2    6.20    1.70
  33  -2  -2    7.70    1.60
  33  -2   2    8.70    1.50
  33   2  -2    5.40    1.70
  33  -3  -2    0.90    1.40
  33   3   2    1.60    1.40
  33  -3   2   -1.70    1.20
  33   3  -2   -0.80    1.30
  33   4   2    3.00    1.30
  33  -4  -2   -0.20    1.40
  33   4  -2    2.10    1.30
  33  -4   2    1.30    1.40
  34   2   2    1.20    1.30
  34   2  -2    1.40    1.40
   0   0  -3    0.50    2.30
   0   1  -3  669.43   34.60
   0  -1  -3  630.64   35.10
   0   2  -3   -2.30    2.20
   0   2  -3   -1.60    2.40
   0  -2   3    2.00    2.60
   0  -2  -3   -1.60    2.80
   0  -3   3  141.89   10.80
   0  -3  -3  126.19   11.40
   0  -4  -3   -0.50    4.00
   0  -4   3    0.50    3.50
   0  -5   3 1336.37   71.69
   0   5  -3 1438.26   61.19
   0  -5  -3 1259.77   72.29
   0   5   3 1307.07   61.19
   0   6  -3    6.90    4.00
   0   6   3    1.70    4.00
   0   7  -3  130.79   10.90
   0   7   3  117.99   11.60
   0   8  -3    0.20    3.90
   0   8   3    1.80    4.80
   0   9  -3  136.49   12.30
   0   9   3  137.69   13.30
   0  10  -3   11.70    5.80
   0  10   3    3.50    4.80
   0  11  -3    9.30    2.90
   0  11   3   10.00    6.90
   0  11  -3    8.90    5.90
   0  12  -3   -1.30    2.60
   0  12   3   -2.40    2.90
   0  12   3    1.70    7.10
   0  12  -3   -8.90    4.80
   0  13   3   -2.40    3.90
   0 -13   3    9.30    2.90
   0 -13  -3    2.80    3.00
   0  13  -3    6.20    3.00
   0  14  -3    0.40    2.70
   0 -14   3   -3.20    2.30
   0 -14  -3   -7.00    2.50
   0 -15  -3   -4.00    3.20
   0  15  -3   -0.70    2.50
   0  15  -3   -3.00    3.10
   0 -15   3   -4.10    2.50
   0  16  -3   -4.30    3.40
   0  16  -3   -0.10    2.40
  -1   0   3   -7.90    2.40
   1   0  -3   -9.00    2.20
  -1   1  -3   77.99    7.00
  -1  -1   3  112.89    8.20
   1  -1  -3   80.39    8.10
   1  -1   3   89.89    7.40
  -1   1   3   92.99    8.20
  -1  -2   3   51.99    5.60
  -1   2  -3   52.89    6.70
   1  -2  -3   35.90    7.50
  -1   2   3   44.10    6.60
   1   2  -3   47.50    4.30
   1  -2   3   46.00    6.60
   1   2  -3   56.89    4.70
  -1   3  -3 1551.84   74.09
  -1   3  -3 1463.05   73.99
   1  -3  -3 1370.56   75.89
  -1  -3   3 1482.25   73.89
  -1  -3  -3 1321.37   73.99
   1  -3   3 1369.76   75.19
   1  -4  -3   28.10    6.70
   1   4   3   31.50    6.00
  -1  -4   3   37.60    6.30
  -1  -4  -3   30.10    6.70
   1  -4   3   30.50    7.50
   1   5   3  244.88   14.40
   1  -5  -3  237.68   19.30
  -1   5   3  202.98   13.70
   1  -5   3  212.98   17.20
   1   5  -3  238.68   13.70
   1   6   3  716.93   35.50
  -1   6  -3  710.93   34.90
  -1   6   3  704.53   35.30
   1   6  -3  709.53   34.90
   1   7   3  121.59   11.60
  -1   7  -3  129.69   10.50
  -1   7   3   81.59   10.20
   1   7  -3  113.59   10.40
   1   8   3   79.59   10.00
  -1   8  -3   69.09    9.20
  -1   8   3   74.19    9.80
   1   8  -3   80.09    9.30
  -1   9  -3   12.30    5.30
   1   9   3   12.50    5.90
   1   9  -3   10.00    5.30
  -1   9   3   11.20    6.10
  -1  10  -3    5.10    5.40
   1  10   3   12.40    6.10
  -1  10   3   10.90    6.10
   1  10  -3    3.70    5.50
  -1  11  -3   31.40    8.00
   1  11   3   26.60    8.80
  -1  11  -3   27.10    4.70
   1  11  -3   28.30    4.90
   1  11  -3   35.20    8.40
  -1  11   3   21.30    8.10
   1  12   3   -0.70    3.10
  -1  12  -3    7.40    2.40
   1 -12  -3    2.50    2.60
   1  12   3   -8.40    6.30
  -1  12  -3    4.10    5.90
  -1  12  -3    6.50    3.10
   1  12  -3    1.70    5.80
  -1  12   3   -4.00    6.40
   1 -12   3    5.30    2.50
  -1  12   3    9.20    2.40
  -1  12   3   -1.00    3.30
   1  12  -3    3.10    2.80
  -1  13  -3    5.60    3.00
   1 -13  -3    0.40    2.80
  -1  13  -3    5.60    2.30
   1  13   3   -2.00    4.00
  -1  13   3   -3.40    4.00
  -1  13   3    8.90    2.50
   1  13  -3    4.30    2.80
   1 -13   3    3.40    2.50
  -1 -14   3   -1.40    2.20
  -1  14  -3    1.30    2.70
  -1  14  -3    1.50    2.20
   1 -14  -3    0.60    3.20
   1  14  -3    2.60    2.90
  -1 -14  -3   -1.60    2.70
   1 -14   3    3.50    2.70
  -1  15  -3   24.90    4.40
   1 -15  -3   23.10    4.40
  -1 -15   3   16.10    3.30
  -1 -15  -3   17.70    3.90
   1  15  -3   14.90    3.40
   1 -15   3   22.40    4.00
  -1  16  -3   -4.50    3.60
  -1  16  -3    3.30    2.50
  -1  16   3   -3.80    4.80
   1  16  -3    4.80    2.60
   1  16  -3   -1.20    3.90
  -2   0   3 1101.69   56.29
   2   0  -3  987.30   54.99
   2  -1  -3  194.78   14.10
   2  -1   3  197.08   13.10
   2  -2  -3   30.40    6.20
  -2   2  -3   32.90    6.90
  -2   2   3   22.40    5.40
   2  -2   3   21.80    5.10
  -2   3  -3 1135.39   59.09
   2  -3  -3 1080.09   60.59
  -2  -3   3 1208.48   56.99
  -2   3   3  955.00   58.29
   2  -3   3 1104.79   59.79
  -2   4  -3  631.84   34.60
  -2   4  -3  680.73   34.80
  -2  -4   3  680.53   34.10
   2   4   3  585.84   30.30
   2  -4  -3  591.54   38.10
   2  -4   3  638.14   37.30
  -2  -4  -3  581.14   34.20
   2   5   3   60.99    7.80
   2  -5  -3   84.99   12.90
   2  -5   3   74.69   10.80
   2   5  -3   85.29    7.60
  -2   5   3   73.49    7.80
   2   6   3  361.36   20.80
   2   6  -3  379.76   20.10
  -2   6   3  346.47   20.40
  -2   7  -3    6.70    4.70
   2   7   3    6.70    4.90
  -2   7   3    1.80    4.70
   2   7  -3    7.50    4.40
   2   8   3   45.70    8.60
  -2   8  -3   35.70    7.30
  -2   8   3   45.70    8.40
   2   8  -3   34.80    7.00
   2   9   3    8.00    5.40
  -2   9  -3   15.60    5.70
   2   9  -3    4.90    4.90
  -2   9   3    8.30    5.60
  -2  10  -3    4.60    5.20
   2  10   3    0.00    5.50
   2 -10   3    1.60    2.00
  -2  10   3    1.50    5.30
   2  10  -3    3.00    5.10
  -2  11  -3   -8.10    5.10
   2 -11  -3   -3.70    2.00
   2  11   3    2.30    6.70
  -2  11  -3    1.00    2.70
   2  11  -3   -1.20    2.50
  -2  11   3    1.30    5.60
   2  11  -3   -9.40    4.50
   2 -11   3    0.70    2.00
   2  12   3   -5.60    5.90
   2  12   3   -2.50    2.90
  -2  12  -3    5.30    6.40
  -2  12  -3   -1.90    2.60
  -2  12  -3    1.20    2.20
   2 -12  -3   -5.40    2.40
   2  12  -3   -0.30    5.40
   2  12  -3    1.10    2.60
  -2  12   3    7.30    2.50
   2 -12   3    2.20    2.40
  -2  12   3   -5.90    6.30
  -2  12   3   -1.90    3.00
   2 -13  -3   -5.70    2.80
   2  13   3   -4.40    3.80
  -2  13  -3   -0.60    2.10
  -2  13  -3   -5.40    2.60
   2  13  -3    3.30    2.80
  -2  13   3    0.00    2.30
  -2  13   3   -5.50    3.70
   2 -13   3   -0.50    2.40
   2 -14  -3   40.20    6.30
  -2 -14   3   40.30    4.60
  -2  14  -3   42.40    4.50
  -2  14  -3   38.60    5.30
   2 -14   3   37.20    5.40
  -2  14   3   42.40    5.00
   2  14  -3   43.70    5.60
  -2  15  -3    0.20    2.00
  -2  15  -3   -5.50    3.10
   2 -15  -3   -2.60    3.60
  -2 -15   3   -1.80    2.20
  -2  15  -3    2.30    2.70
   2  15  -3   -1.50    2.40
  -2 -15  -3   -7.20    2.70
  -2  15   3   -0.90    1.90
   2  15  -3   -2.70    2.80
   2 -15   3   -1.70    3.00
  -2  16  -3    1.90    4.30
  -2  16  -3   17.70    3.10
   2  16  -3   21.60    4.20
   3   0  -3   -1.40    3.00
   3  -1  -3  138.79   13.40
   3  -1   3  146.89   12.00
   3   1  -3  196.68   11.30
   3  -2  -3  224.78   17.60
   3  -2   3  215.48   16.20
  -3  -3   3  467.55   22.90
   3  -3  -3  375.96   27.60
   3  -3   3  363.96   26.20
   3   4   3  226.48   13.80
  -3  -4   3  250.07   13.90
  -3   4  -3  229.58   17.00
   3  -4  -3  221.68   19.90
   3  -4   3  265.57   19.20
  -3   4   3  215.18   16.30
   3   5   3    4.10    3.60
  -3   5  -3    6.60    3.50
   3  -5  -3    7.20    6.10
   3   5  -3   -0.30    3.20
  -3   5   3   -2.00    3.60
   3  -5   3    2.10    4.90
   3   6   3  284.37   17.40
  -3   6   3  278.97   17.20
   3   6  -3  296.37   16.90
  -3   7  -3   62.39    8.30
   3   7   3   45.10    8.00
  -3   7   3   49.00    8.40
   3   7  -3   49.60    7.40
  -3   8  -3  135.19    7.10
  -3   8  -3  120.19   11.60
   3   8   3  136.09   12.30
  -3   8   3  123.09   12.10
  -3   8   3  118.49    6.90
   3   8  -3  115.09   11.10
  -3   9  -3   27.10    7.10
   3   9   3   15.40    6.40
   3   9  -3   20.40    6.20
   3  -9   3   20.90    3.60
  -3   9   3   27.70    7.20
   3  10   3   67.39   11.40
   3 -10  -3   65.79    5.80
  -3  10  -3   81.59   11.60
  -3  10   3   57.79   11.00
   3  10  -3   76.99   11.20
   3 -10   3   79.79    5.90
   3  11   3    8.30    4.10
   3  11   3   20.80    8.20
  -3  11  -3   14.30    3.40
  -3  11  -3   31.80    8.80
   3 -11  -3   12.70    3.00
  -3  11   3   15.50    7.50
   3  11  -3    8.70    6.70
   3  11  -3   17.80    3.30
   3 -11   3   16.10    3.00
   3 -12  -3   19.20    4.00
  -3  12  -3   17.80    7.20
  -3  12  -3   26.20    4.20
  -3  12  -3   24.70    4.90
   3  12   3   25.80    9.00
   3  12  -3   19.30    7.40
   3 -12   3   23.10    4.50
   3  12  -3   23.20    3.90
  -3  12   3   17.70    8.60
  -3  12   3   20.80    3.40
   3 -13  -3   22.40    5.50
  -3  13  -3   24.80    5.10
  -3  13  -3   25.10    4.40
   3 -13   3   20.70    4.90
   3  13  -3   26.50    4.20
  -3  13   3   33.00    4.70
   3 -14  -3   13.50    4.10
  -3  14  -3   13.20    2.80
  -3  14  -3    8.60    3.10
  -3  14   3   13.90    2.90
   3  14  -3   15.50    3.40
   3 -14   3    6.90    3.40
  -3  15  -3   25.00    4.70
   3 -15  -3   33.00    7.30
  -3  15  -3   35.00    4.10
  -3 -15   3   16.80    4.00
  -3 -15  -3   22.20    4.00
  -3  15   3   23.10    3.90
   3  15  -3   26.10    4.70
   3 -15   3   25.80    5.70
  -3  16  -3    3.50    2.50
  -3  16  -3   -4.40    3.90
   4   0  -3  299.47   19.20
   4  -1  -3  200.18   16.20
   4  -1   3  216.98   15.20
   4  -2  -3  686.73   41.10
   4  -2   3  695.73   40.20
   4  -3  -3  488.65   31.40
   4  -3   3  446.76   29.80
   4   4   3 1101.59   52.79
  -4  -4   3 1286.17   59.29
   4  -4  -3 1105.99   65.49
   4  -4   3 1040.70   64.09
   4  -5  -3  237.98   21.10
   4   5   3  236.48   15.00
   4  -5   3  247.28   20.50
  -4   5   3  224.68   14.30
   4   5  -3  234.58   13.80
   4  -6  -3   22.80    9.20
   4   6   3   32.00    6.80
   4  -6   3   31.90    9.20
   4   6  -3   35.80    6.50
  -4   6   3   35.10    7.30
  -4   7  -3    6.40    4.70
   4   7   3    5.10    4.80
  -4   7   3   11.10    5.20
   4   7  -3    2.70    4.20
  -4   8  -3  117.39    6.70
  -4   8  -3  109.79   11.10
   4   8   3  122.19   12.20
  -4   8   3  106.69   11.40
  -4   8   3  101.19    6.50
   4   8  -3  111.49   10.90
   4  -9  -3   53.39    5.00
  -4   9  -3   56.89    4.40
   4   9   3   49.99   10.00
  -4   9  -3   65.79    9.90
   4   9  -3   44.20    8.60
   4  -9   3   52.49    4.90
  -4   9   3   49.99   10.10
  -4  10  -3  270.47   20.20
   4 -10  -3  293.57   16.10
   4  10   3  291.67   21.30
   4 -10   3  283.47   15.90
  -4  10   3  239.68   20.40
   4  10  -3  313.17   20.30
  -4  11  -3   -2.10    2.60
   4 -11  -3   -4.20    2.50
  -4  11  -3    6.30    6.00
   4  11   3    0.00    5.70
   4  11   3    1.20    2.80
   4  11   3    0.20    2.50
  -4  11   3   -1.00    2.90
   4  11  -3    0.60    2.40
  -4  11   3    1.50    5.90
   4  11  -3    6.20    5.60
   4 -11   3   -0.60    2.30
  -4  12  -3  319.97   23.50
   4 -12  -3  313.07   17.60
   4  12   3  271.67   22.70
  -4  12  -3  332.57   15.00
   4  12   3  271.17   40.40
  -4  12  -3  304.27   15.60
   4  12  -3  297.77   15.40
   4  12  -3  305.07   14.70
  -4  12   3  289.07   23.60
   4  12  -3  287.07   22.50
  -4  12   3  261.27   40.70
  -4  12   3  308.97   15.20
   4 -12   3  297.97   17.20
   4 -13  -3   10.80    3.80
   4  13   3    2.60    4.50
  -4  13  -3   12.30    3.40
  -4  13  -3   15.00    2.90
   4 -13   3    8.50    3.30
   4  13  -3   15.90    3.60
  -4  13   3   18.10    3.30
   4 -14  -3   41.10    7.20
  -4  14  -3   46.30    5.50
  -4  14  -3   42.30    4.80
  -4  14   3   46.30    5.10
   4  14  -3   43.10    5.40
   4 -14   3   47.70    6.40
   4  14  -3   27.80   15.00
   4 -15  -3   37.60    7.40
  -4  15  -3   22.90    4.50
  -4  15  -3   28.10    4.00
   4 -15   3   29.30    6.00
   4  15  -3   30.30    4.70
  -4  15   3   26.80    3.90
  -4  16  -3   21.50    3.80
   5   0  -3    0.80    3.90
   5  -1  -3 1594.04   83.39
   5  -1   3 1506.75   82.09
   5  -2  -3 1270.47   69.69
   5  -2   3 1246.98   68.89
   5  -3  -3  114.29   14.70
   5  -3   3  142.69   14.60
   5  -4  -3  345.37   26.10
   5   4   3  297.37   17.70
   5  -4   3  340.87   24.90
   5  -5  -3  161.28   18.50
   5   5   3  127.29   11.40
   5   5  -3  193.58   11.10
  -5   5   3  140.69   11.10
   5  -5   3  147.69   17.00
   5   6   3   56.59    9.10
   5  -6  -3   50.29   12.50
   5   6  -3   51.49    7.10
   5  -6   3   47.30   11.20
  -5   6   3   53.79    8.40
   5   7   3  105.69   12.00
  -5   7   3  104.99   10.90
   5   7  -3  123.99   10.20
  -5   7   3  111.19    7.10
  -5   8  -3  103.59    6.60
   5   8   3  109.99   11.80
  -5   8  -3   88.09   10.60
  -5   8   3   93.39   10.90
  -5   8   3  100.79    6.60
   5   8  -3  101.69   10.10
  -5   9  -3   68.99   10.90
   5  -9  -3   64.19    5.60
  -5   9  -3   68.19    5.10
   5   9   3   78.69   11.20
   5  -9   3   63.99    5.50
  -5   9   3   61.19    5.10
   5   9  -3   72.69    9.90
  -5   9   3   57.09   10.50
   5 -10  -3   25.30    4.50
  -5  10  -3   20.50    7.50
   5  10   3   20.60    7.30
   5  10  -3   25.40    7.00
   5 -10   3   23.60    4.30
  -5  10   3   17.50    7.50
   5  11   3   66.79   16.20
   5  11   3   55.09    5.90
  -5  11  -3   56.49    5.90
  -5  11  -3   68.69   11.90
  -5  11  -3   60.29    5.10
   5  11   3   55.89   11.80
   5 -11  -3   52.89    6.40
  -5  11   3   56.59   16.30
  -5  11   3   56.29    5.70
   5  11  -3   58.09   11.20
  -5  11   3   75.49   12.90
   5  11  -3   59.49    5.70
   5 -11   3   58.09    6.00
  -5  12  -3   26.50    5.40
   5 -12  -3   19.90    4.30
  -5  12  -3   22.80    8.30
   5  12   3   19.50    3.80
   5  12   3   16.30    8.00
  -5  12  -3   22.20    4.20
   5 -12   3   20.00    3.90
   5  12  -3   20.90    8.90
  -5  12   3   10.70    7.90
   5  12  -3   19.30    3.70
   5  12  -3   18.00    3.60
  -5  12   3   28.40    4.60
  -5  13  -3   62.99    6.20
   5 -13  -3   57.39    7.40
  -5  13  -3   66.19    5.80
   5  13   3   38.70   18.60
   5  13  -3   68.29    6.40
   5 -13   3   54.19    6.70
  -5  13   3   75.09    6.10
   5  14   3    0.90    4.00
   5 -14  -3    9.90    4.70
  -5  14  -3    7.00    2.60
  -5  14  -3    4.60    3.00
  -5  14   3    7.00    2.70
   5 -14   3    5.50    3.90
   5  14  -3    5.00    3.00
  -5  15  -3   35.30    4.30
   5 -15  -3   40.70    8.00
  -5  15  -3   24.60    4.40
  -5  15   3   27.50    4.10
   5 -15   3   31.20    7.10
   5  15  -3   24.60   13.20
   5  15  -3   30.30    4.80
  -5  16  -3   18.20    2.60
   6   0   3 2146.99  110.29
   6   0  -3 2095.09  110.89
   6  -1  -3 1482.25   95.49
   6   1  -3 2101.09   93.99
   6  -2  -3  163.68   17.20
   6  -2   3  183.08   16.60
   6   3   3  693.93   35.80
   6  -3  -3  840.12   47.70
   6  -3   3  796.02   46.10
   6  -4  -3   27.70    9.00
   6   4   3   16.30    4.60
   6  -4   3   18.70    7.30
   6   4  -3   24.50    5.00
   6   5   3  234.98   15.60
   6  -5  -3  242.08   24.00
   6  -5   3  225.98   22.00
  -6   5   3  237.38   15.10
   6   5  -3  272.87   14.80
   6   6   3  145.29   12.40
   6  -6  -3  170.68   20.40
   6  -6   3  157.38   18.80
  -6   6   3  133.09   11.50
   6   6  -3  153.78   11.40
   6   7   3    5.90    5.00
  -6   7   3   18.30    5.90
   6   7  -3   10.10    4.70
  -6   7   3   22.00    3.50
  -6   8  -3   14.90    5.80
   6   8   3    1.30    5.00
  -6   8  -3   25.10    4.00
  -6   8   3   17.30    5.90
  -6   8   3   17.70    3.30
   6   8  -3   15.80    5.30
   6   9   3   14.20    6.80
  -6   9  -3   17.50    3.30
   6  -9  -3   16.50    4.00
  -6   9  -3   14.50    6.40
  -6   9   3   16.30    6.90
  -6   9   3   19.70    3.80
   6   9  -3   20.10    5.90
   6  -9   3   17.40    4.00
   6 -10  -3   35.50    5.50
   6  10   3   65.79   11.30
   6  10   3   65.09   14.30
  -6  10  -3   40.40    4.40
  -6  10  -3   51.69   10.90
  -6  10   3   46.70    9.90
   6  10  -3   47.50    9.30
   6 -10   3   38.20    5.20
  -6  11  -3   45.40    9.60
   6  11   3   41.60    9.90
   6  11   3   50.79   14.70
   6  11   3   39.50    5.40
  -6  11  -3   46.50    5.50
   6 -11  -3   39.20    6.10
  -6  11  -3   49.30    4.90
   6  11  -3   51.99   10.50
   6  11  -3   44.70    5.60
   6 -11   3   43.70    5.70
  -6  11   3   57.09   12.00
  -6  11   3   44.80   15.90
  -6  11   3   39.40    5.30
  -6  12  -3    4.10    2.30
   6  12   3   -2.50    6.10
   6  12   3    6.00    3.10
   6 -12  -3    5.10    3.70
  -6  12  -3    3.60    7.10
   6  12   3    3.00    3.60
  -6  12  -3    0.30    2.80
  -6  12   3    1.10    6.40
   6  12  -3    2.40    6.80
   6 -12   3    1.20    3.10
  -6  12   3    1.20    3.80
   6  12  -3    4.80    2.70
   6  12  -3    4.80    3.00
  -6  13  -3   25.20    4.90
  -6  13  -3   22.50    3.60
   6 -13  -3   21.60    4.80
   6 -13   3   26.10    6.10
   6  13  -3   17.30    3.70
  -6  13   3   22.70    3.60
   6 -14  -3   50.99    8.30
  -6  14  -3   25.10    4.30
  -6  14  -3   29.40    5.20
   6  14   3   33.50   16.40
   6 -14   3   22.00    5.00
  -6  14   3   31.40    4.80
   6  14  -3   24.50   12.90
   6  14  -3   26.60    4.90
   6 -15  -3    5.10    4.80
  -6  15  -3    4.30    2.30
  -6  15  -3   -4.60    3.70
  -6  15  -3    1.80    2.50
   6 -15   3    8.10    4.40
  -6  15   3    4.20    2.40
  -6  16  -3    1.00    2.00
   7   0  -3   -0.50    4.00
   7   0   3    2.90    4.60
   7  -1  -3  332.87   26.80
   7   1  -3  465.25   24.20
   7  -1   3  345.57   25.70
   7  -2  -3   35.30    9.00
   7  -2   3   20.90    6.70
   7  -3  -3    8.20    7.10
   7  -3   3    8.90    6.10
   7  -4  -3   53.49   11.50
   7   4   3   34.20    6.70
   7  -4   3   24.60    8.10
  -7   4   3   30.70    6.10
   7   4  -3   36.20    5.40
   7   5   3   33.70    6.70
   7  -5  -3   47.90   12.30
   7   5  -3   46.40    6.60
   7  -5   3   41.20   10.10
  -7   5   3   37.60    6.70
   7  -6  -3   40.90   11.50
   7   6   3   37.40    7.90
   7  -6   3   43.90   11.20
  -7   6   3   39.00    7.10
   7   6  -3   41.80    7.20
   7   7   3   43.30    8.50
  -7   7   3   24.10    4.20
   7   7  -3   33.50    7.10
  -7   7   3   35.70    7.20
   7   8   3   30.10    7.30
  -7   8  -3   20.70    6.50
  -7   8  -3   28.50    4.20
   7  -8  -3   21.40    4.20
  -7   8   3   28.70    6.90
   7   8  -3   25.90    6.10
   7  -8   3   21.30    4.10
  -7   8   3   28.90    4.20
  -7   9  -3    4.80    5.50
  -7   9  -3    3.30    2.40
   7  -9  -3   -0.60    2.60
   7   9   3   -0.70    4.70
  -7   9   3    0.40    2.30
   7  -9   3   -1.50    2.20
   7   9  -3    4.80    5.20
  -7   9   3    2.60    5.70
   7 -10  -3   18.20    3.90
   7  10   3   29.60    9.00
  -7  10  -3   13.90    7.20
  -7  10  -3   23.00    3.90
   7  10  -3   19.50    6.90
  -7  10   3   24.40    7.50
  -7  10   3   18.80    3.30
   7 -10   3   19.00    3.70
  -7  10   3   28.00   13.10
  -7  11  -3   39.10    9.60
   7  11   3   33.10    5.30
   7 -11  -3   29.60    6.10
  -7  11  -3   31.10    4.50
  -7  11  -3   24.40    4.10
   7  11   3   34.70    9.50
   7 -11   3   27.20    5.60
  -7  11   3   25.10    4.80
   7  11  -3   25.10    5.10
  -7  11   3   33.50   15.80
   7  11  -3   20.80    7.60
  -7  11   3   39.90   10.10
   7  12   3   69.59   13.90
  -7  12  -3   87.59    7.50
  -7  12  -3   94.99    6.70
   7  12   3   80.29    7.20
  -7  12  -3   80.49   14.20
   7  12   3   81.99    6.90
   7 -12  -3   95.49    9.00
   7 -12   3   92.19    8.40
   7  12  -3   97.09   13.70
   7  12  -3   98.79    6.70
   7  12  -3   79.99    7.10
  -7  12   3   95.99   14.10
  -7  12   3   78.29   22.00
  -7  12   3   90.49    7.10
   7 -13  -3   15.70    4.90
  -7  13  -3    9.50    2.80
  -7  13  -3    7.60    3.10
  -7  13   3    0.00    4.80
   7 -13   3    9.80    4.30
  -7  13   3   14.30    3.20
   7  13  -3    9.30    3.30
   7  13  -3   13.20    3.60
  -7  14  -3   -1.10    3.30
  -7  14  -3    5.70    2.90
   7 -14  -3   17.70    5.50
  -7  14  -3    5.60    2.50
   7 -14   3   12.40    4.60
   7  14  -3    7.90    3.10
  -7  14   3    5.70    2.80
   7 -15  -3   26.40    5.40
  -7  15  -3   22.80    4.40
  -7  15  -3   22.60    4.30
   7 -15   3   18.30    5.10
  -7  15   3   26.10    4.30
  -7  16  -3   34.00    4.20
   8   0  -3  297.87   20.90
   8   0   3  282.97   20.20
   8  -1  -3  136.59   15.40
   8   1  -3  191.08   13.40
   8  -1   3  139.99   14.70
   8  -2  -3  592.44   39.20
   8  -2   3  628.74   38.90
   8  -3  -3  298.07   25.20
   8  -3   3  290.97   24.00
   8  -4  -3  719.33   46.40
  -8   4   3  604.04   32.70
   8   4  -3  760.92   33.00
   8  -4   3  668.43   44.30
   8   5   3   72.59    9.80
   8  -5  -3   98.49   17.30
   8   5  -3  117.39    9.20
   8  -5   3   84.89   15.40
  -8   5   3   96.69    9.20
   8  -6  -3  730.63   49.99
   8   6   3  659.03   36.10
  -8   6   3  698.73   35.80
  -8   6   3  739.13   32.00
   8   6  -3  731.63   35.30
   8  -6   3  683.93   47.80
   8   7   3   24.30    6.90
   8  -7  -3   28.80   10.70
  -8   7   3   32.70    7.20
   8   7  -3   26.10    6.20
  -8   7   3   34.80    4.80
   8  -7   3   28.80   10.10
  -8   8  -3  609.04   26.50
   8  -8  -3  567.94   30.10
  -8   8  -3  511.35   31.50
   8   8   3  566.84   32.30
  -8   8   3  601.54   32.00
  -8   8   3  589.24   26.70
   8  -8   3  566.74   30.00
   8   8  -3  562.74   31.10
   8  -9  -3    8.30    3.30
  -8   9  -3   18.90    6.90
  -8   9  -3    8.80    3.00
   8   9   3   28.20    7.60
   8  -9   3   15.30    3.40
  -8   9   3   10.10    3.30
  -8   9   3    7.50    6.10
   8   9  -3    7.20    5.50
   8 -10  -3  331.37   18.20
  -8  10  -3  348.77   23.30
   8  10   3  348.67   23.50
  -8  10  -3  304.87   15.60
  -8  10   3  291.37   22.30
   8  10  -3  334.67   16.00
   8  10  -3  323.87   22.00
  -8  10   3  285.17   39.60
   8 -10   3  300.97   18.10
  -8  10   3  307.17   15.80
  -8  11  -3   -2.20    6.10
   8  11   3   -3.90    6.40
   8 -11  -3    5.70    3.90
   8  11   3   -3.60    2.80
  -8  11  -3    3.70    2.80
   8  11  -3   -2.30    2.60
  -8  11   3   -4.90    6.40
  -8  11   3    2.90    3.50
   8 -11   3    0.80    3.30
  -8  11   3    3.30    2.50
   8  11  -3    2.60    6.30
  -8  12  -3   85.49   14.30
   8  12   3   81.09    6.50
   8 -12  -3   77.59    8.70
  -8  12  -3   76.99    6.40
  -8  12  -3   84.79    7.30
   8  12  -3   78.09   12.90
  -8  12   3   67.59    6.70
  -8  12   3   84.09   13.50
  -8  12   3   85.79   20.90
   8 -12   3   81.59    8.30
   8  12  -3   77.79    6.80
   8  12  -3   83.89    6.30
   8 -13  -3   81.39   10.00
  -8  13  -3   51.19    5.50
  -8  13  -3   68.89    6.20
  -8  13   3   45.90    5.80
   8  13  -3   54.39    5.90
   8  13  -3   58.39    5.80
  -8  13   3   39.50   18.80
   8 -13   3   60.79    8.20
  -8  14  -3   57.99    5.50
   8 -14  -3   88.59   10.40
  -8  14  -3   52.09    5.80
  -8  14   3   59.79    6.00
   8 -14   3   75.69    9.30
  -8  15  -3   33.50    4.70
   8 -15  -3   21.30    5.40
  -8  15   3   39.80    4.60
   8 -15   3   48.10    8.90
  -8  16  -3   20.80    4.20
   9   0  -3    0.80    4.40
   9   0   3    1.90    4.30
   9  -1  -3    5.50    5.20
   9  -1   3   -6.70    4.30
   9   1  -3    2.20    3.60
   9  -2  -3  166.58   17.70
   9  -2   3  170.88   17.00
   9  -3  -3   15.80    7.70
   9  -3   3   19.50    7.40
   9  -4  -3  119.29   18.10
   9  -4   3  118.49   16.80
   9   4  -3  133.39    9.60
   9  -5  -3  201.88   23.30
   9  -5   3  199.58   21.90
   9   5  -3  227.68   13.60
  -9   5   3  183.08   13.50
   9  -6  -3   24.20    9.90
   9   6   3   33.90    7.10
   9   6  -3   35.00    7.30
   9  -6   3   30.00   10.40
  -9   6   3   26.60    4.80
  -9   6   3   27.90    6.30
   9  -7  -3   25.80   10.80
   9   7   3   11.70    6.10
  -9   7  -3   19.40    3.90
   9   7  -3   22.30    6.20
   9  -7   3   15.80    9.00
  -9   7   3   18.80    3.70
  -9   7   3   18.30    6.20
   9   8   3   53.39   10.10
   9  -8  -3   49.40    5.60
  -9   8  -3   49.30    9.70
  -9   8  -3   48.40    5.50
   9  -8   3   50.09    5.50
  -9   8   3   52.89    5.90
  -9   8   3   63.69    9.80
   9   8  -3   49.99    9.20
   9   9   3   52.79   10.50
  -9   9  -3   59.89    5.80
   9  -9  -3   57.19    6.50
  -9   9  -3   54.39   10.90
  -9   9   3   41.30    9.10
   9  -9   3   60.19    6.40
   9   9  -3   57.39   10.00
  -9   9   3   62.09    6.10
  -9   9   3   65.39   13.90
   9  10   3   67.19   12.60
   9  10   3   53.49    5.90
  -9  10  -3   50.09    5.40
  -9  10  -3   36.60    5.70
  -9  10  -3   58.39   11.90
   9 -10  -3   52.39    7.10
  -9  10   3   57.19   15.30
  -9  10   3   69.39   11.80
   9 -10   3   52.59    6.60
   9  10  -3   43.70    9.80
   9  10  -3   48.50    5.60
  -9  10   3   47.10    5.60
  -9  11  -3   11.20    2.80
   9  11   3   11.30    2.70
   9 -11  -3   16.40    4.60
  -9  11  -3    5.30    3.10
  -9  11  -3    8.80    3.20
  -9  11  -3    6.70    6.90
  -9  11   3   11.60    3.30
   9  11  -3   15.50    7.50
  -9  11   3    0.30    7.00
  -9  11   3    6.60    4.20
   9  11  -3    8.10    2.90
  -9  11   3    9.00    2.90
   9  11  -3    9.30    3.20
   9 -11   3    8.10    4.00
  -9  12  -3    3.80    7.80
   9 -12  -3    9.70    5.10
   9  12   3    2.10    2.70
  -9  12  -3    0.80    2.50
  -9  12  -3    2.30    3.00
   9  12  -3    3.00    2.90
  -9  12   3    5.90    4.60
   9 -12   3    3.40    4.30
  -9  12   3    5.20    2.80
   9  12  -3    3.30    2.50
   9  12  -3    4.30    6.90
  -9  13  -3   31.10    5.50
   9 -13  -3   58.99   10.00
  -9  13  -3   27.90    4.80
   9  13  -3   32.20    5.40
   9 -13   3   36.00    8.10
   9  13  -3   24.90    5.00
  -9  13   3   40.00    5.50
  -9  14  -3    1.20    3.70
  -9  14  -3    5.70    2.60
   9 -14  -3   14.30    5.60
  -9  14  -3    4.50    2.80
  -9  14   3    4.00    2.70
  -9  14   3   -0.20    4.80
   9 -14   3    5.90    5.00
  -9  15  -3   -2.00    3.70
  -9  15  -3    0.80    2.20
   9 -15  -3    4.90    5.40
  -9  15   3    0.20    2.30
   9 -15   3    0.80    5.00
  -9  15   3    2.20    5.40
  -9  16  -3    8.20    2.30
  10   0  -3  112.09   12.90
  10   0   3  119.69   12.70
  10  -1  -3  519.75   36.30
  10   1  -3  620.94   33.20
  10  -1   3  524.15   35.80
  10  -2  -3  124.29   15.70
  10  -2   3  127.59   14.90
  10  -3  -3  426.56   32.60
  10  -3   3  430.16   32.20
  10  -4  -3   87.59   16.00
  10  -4   3   57.99   13.90
  10  -5  -3   30.60   10.90
  10  -5   3   41.70   11.30
  10  -6  -3  260.77   28.10
  10   6  -3  290.37   17.80
 -10   6   3  292.27   14.80
  10  -6   3  258.47   27.00
 -10   7  -3   20.80    4.30
  10   7  -3   24.40    6.40
 -10   7   3   19.00    3.90
  10   8   3   51.39   10.30
 -10   8  -3   24.90    7.20
 -10   8  -3   36.20    5.10
  10  -8  -3   36.40    5.60
  10  -8   3   38.90    5.40
 -10   8   3   42.70    5.50
  10   8  -3   36.50    7.80
 -10   9  -3    9.50    3.50
  10  -9  -3    9.50    3.80
 -10   9  -3    9.50    6.70
 -10   9   3   17.90    4.00
  10  -9   3   10.70    3.50
  10   9  -3   11.00    6.10
 -10  10  -3  176.78   10.40
  10 -10  -3  174.28   12.20
 -10  10  -3  167.08   10.40
 -10  10  -3  161.58   17.00
 -10  10  -3  169.58    9.80
  10  10  -3  176.88   16.00
  10  10  -3  179.18   10.20
 -10  10   3  172.58   10.10
 -10  10   3  161.48   10.40
 -10  10   3  167.88   25.50
  10 -10   3  166.48   12.00
  10 -11  -3   76.69    9.20
 -10  11  -3   68.59    6.40
 -10  11  -3   73.39    6.20
 -10  11  -3   70.69    6.80
 -10  11  -3   74.49   13.20
  10  11   3   73.99    5.80
  10  11  -3   73.29    5.90
 -10  11   3   58.69    6.20
  10 -11   3   70.99    8.60
  10  11  -3   69.69    6.50
 -10  11   3   83.19   17.90
 -10  11   3   66.29    6.30
 -10  12  -3   41.60    5.60
 -10  12  -3   47.00    6.00
  10 -12  -3   53.59    9.40
  10  12   3   36.80    5.00
  10 -12   3   58.89    8.50
 -10  12   3   66.09   18.70
  10  12  -3   44.70    5.20
 -10  12   3   80.99    6.50
  10  12  -3   41.30    5.90
 -10  13  -3    4.60    3.30
  10 -13  -3    9.90    6.10
 -10  13  -3    7.50    2.90
 -10  13  -3    6.70    3.20
 -10  13   3    6.50    4.50
  10 -13   3   10.50    5.50
  10  13  -3    5.80    2.80
 -10  13   3    5.80    2.90
 -10  14  -3   28.20    4.60
  10 -14  -3   44.70    9.00
 -10  14   3   27.40    5.40
  10 -14   3   25.40    6.20
 -10  15  -3    5.80    2.50
 -10  15  -3    3.30    3.70
 -10  15   3    4.80    2.50
 -10  15   3    4.20    5.10
 -10  16  -3    5.70    2.20
  11   0   3   -2.50    4.00
  11   0  -3    0.30    4.60
  11  -1  -3   84.69   13.30
  11  -1   3   73.49   12.40
  11   1  -3   84.59    9.70
  11  -2  -3  188.88   19.90
  11  -2   3  172.68   18.20
  11  -3  -3  244.88   24.00
  11  -3   3  234.18   22.90
  11  -4  -3   18.60    8.80
  11  -4   3   16.40    8.20
  11  -5  -3   15.20    9.90
 -11   5   3   21.90    4.10
  11  -5   3   15.50    9.30
  11  -6  -3  167.18   24.10
  11  -6   3  168.38   22.30
 -11   6   3  160.58   10.00
 -11   7  -3   57.79    5.70
  11  -7  -3   44.20    6.20
  11  -7   3   48.10    5.90
 -11   7   3   65.89    6.10
  11  -8  -3   72.99    7.80
 -11   8  -3   97.59    7.50
 -11   8   3  104.09    7.80
  11  -8   3   90.49    7.80
 -11   9  -3    6.00    3.10
  11  -9  -3    0.30    3.70
 -11   9  -3    0.10    5.40
 -11   9   3   -0.70    3.00
  11  -9   3    5.30    3.70
 -11  10  -3  142.79   16.00
  11 -10  -3  131.59   11.40
 -11  10  -3  130.89    8.90
 -11  10  -3  114.09    8.10
 -11  10  -3  131.19    9.10
 -11  10   3  159.78   22.80
  11 -10   3  129.59   10.70
 -11  10   3  123.49    9.20
 -11  10   3  133.79    8.70
  11  10  -3  142.09    8.80
 -11  11  -3  103.89   14.50
 -11  11  -3   81.59    7.30
 -11  11  -3   96.59    7.60
  11  11   3   83.19    6.30
 -11  11  -3   93.09    7.20
  11 -11  -3  104.19   10.90
 -11  11   3  120.29   19.60
 -11  11   3   89.49    7.20
 -11  11   3   80.59    7.20
  11  11  -3   95.09    6.50
  11  11  -3   76.39    7.20
  11 -11   3   89.19    9.60
  11 -12  -3   89.29   10.80
  11  12   3   56.39    5.50
 -11  12  -3   55.89    6.40
 -11  12  -3   56.69    6.00
 -11  12   3   82.09   17.50
  11 -12   3   42.50    9.70
 -11  12   3   56.19    6.60
  11  12  -3   57.69    5.60
  11 -13  -3   77.19   11.10
 -11  13  -3   90.19   18.30
  11  13   3   74.59    6.30
 -11  13  -3   74.19    6.50
 -11  13  -3   72.69    6.80
 -11  13   3  104.69   20.70
  11 -13   3   71.99   10.60
 -11  13   3   59.79    6.50
  11  13  -3   71.69    6.10
 -11  14  -3   26.60   13.20
  11 -14  -3    4.80    5.80
 -11  14  -3    2.50    2.40
 -11  14   3   35.80   18.30
  11 -14   3    2.10    5.90
 -11  14   3    3.10    2.70
 -11  15  -3   17.80    2.90
 -11  15   3   24.70    4.30
 -11  16  -3    1.10    1.90
  12   0  -3  293.17   22.20
  12  -1  -3 1006.40   60.49
  12  -1   3 1004.80   60.29
  12   1  -3 1041.20   56.09
  12  -2  -3  416.76   31.80
  12  -2   3  411.96   30.90
  12  -3  -3  369.46   31.80
  12  -3   3  405.56   30.90
  12  -4  -3  246.58   26.10
  12  -4   3  229.88   24.40
  12  -5  -3  235.28   26.60
 -12   5   3  211.38   12.00
  12  -5   3  212.98   24.70
 -12   6   3  377.86   18.90
  12  -7  -3   54.59    7.10
 -12   7  -3   69.19    6.40
  12  -7   3   65.19    6.90
 -12   7   3   78.89    6.90
  12  -8  -3   48.10    7.40
 -12   8  -3   66.99    6.40
 -12   8   3   59.89    6.50
  12  -8   3   48.70    7.00
  12  -9  -3   27.10    5.40
 -12   9  -3   23.10    4.50
 -12   9  -3   24.30    8.00
  12   9  -3   33.50    5.10
  12  -9   3   37.80    7.20
 -12   9   3   24.60    4.90
 -12  10  -3   22.00    8.80
 -12  10  -3   28.00    4.90
 -12  10  -3   28.30    5.40
  12 -10  -3   47.00    8.80
 -12  10  -3   31.50    5.40
 -12  10   3   33.40    5.90
 -12  10   3   29.90    5.10
  12 -10   3   39.20    8.00
 -12  11  -3   -1.50    6.50
  12  11   3    1.50    2.40
  12 -11  -3   16.10    5.90
 -12  11  -3    6.50    3.10
 -12  11  -3    2.20    3.20
 -12  11  -3    2.50    2.70
 -12  11   3    1.40    2.80
  12 -11   3    0.10    4.90
 -12  11   3   -2.10    3.00
  12  11  -3    3.90    2.50
 -12  12  -3   46.60    6.00
  12  12   3   35.80    4.90
 -12  12  -3   38.70    5.40
  12 -12  -3   53.79   11.20
  12  12  -3   40.80    5.00
 -12  12   3   36.30    5.90
  12 -12   3   47.50   10.20
  12 -13  -3    9.40    6.00
  12  13   3    1.90    2.80
 -12  13  -3    1.70    2.50
  12  13  -3    4.20    2.70
 -12  13   3   -0.10    2.50
  12 -13   3   11.10    6.60
 -12  14  -3   57.89    5.40
  12 -14  -3   39.10    7.30
 -12  14   3   48.30    5.60
  12 -14   3   46.60    7.70
 -12  15  -3    0.30    2.10
 -12  15   3   -1.90    2.30
 -12  16  -3    3.90    1.90
  13   0  -3   -2.70    3.90
  13  -1  -3  278.67   24.40
  13  -1   3  303.57   24.50
  13  -2  -3   98.19   16.10
  13  -2   3  106.69   15.50
  13  -3  -3  281.97   27.40
  13  -3   3  317.47   27.10
  13  -4  -3   27.50   11.10
 -13   4   3   46.70    5.30
  13  -4   3   47.20   12.90
 -13   5   3    8.20    3.30
 -13   6  -3    7.50    3.20
 -13   6   3   11.40    3.70
  13  -7  -3   25.80    5.00
 -13   7  -3   39.60    5.60
  13  -7   3   25.40    4.60
 -13   7   3   36.60    5.80
  13  -8  -3   50.29    8.00
 -13   8  -3   51.89    6.30
  13  -8   3   56.89    7.50
 -13   8   3   67.39    7.00
 -13   9  -3    2.90    3.30
 -13   9  -3    4.20    3.00
  13  -9  -3    7.40    4.90
 -13   9  -3    9.10    6.90
 -13   9   3    2.90    3.60
  13  -9   3   11.90    4.70
  13  10   3   65.69    5.50
 -13  10  -3   76.29   13.60
  13 -10  -3   87.49   11.10
 -13  10  -3   72.09    6.80
 -13  10  -3   62.19    7.00
 -13  10  -3   58.49    6.30
  13 -10   3   80.39    9.80
 -13  10   3   74.69    6.80
 -13  10   3   78.09    7.60
  13  10  -3   70.99    5.70
 -13  11  -3    4.90    2.80
 -13  11  -3   13.20    7.60
  13 -11  -3   15.70    6.60
  13  11   3   10.70    2.90
 -13  11  -3   14.90    4.10
 -13  11  -3   12.90    3.60
  13 -11   3   14.80    5.90
 -13  11   3   16.70    4.20
  13  11  -3    8.00    2.70
 -13  11   3   10.10    3.50
  13 -12  -3   28.50    6.90
  13  12   3   22.90    4.40
 -13  12  -3   24.00    5.10
 -13  12  -3   24.80    5.30
 -13  12  -3   23.70    4.20
 -13  12   3   37.70    5.50
  13 -12   3   49.10   11.60
  13  12  -3   31.60    4.60
  13  13   3    6.10    2.80
  13 -13  -3   13.10    6.90
 -13  13  -3    3.60    2.60
  13 -13   3    1.90    6.30
 -13  13   3    6.20    3.00
  13  13  -3    6.90    2.80
 -13  14  -3    3.20    2.60
 -13  14   3    6.80    2.80
  13  14  -3   10.50    3.10
 -13  15  -3    5.10    2.30
 -13  15   3   11.90    2.80
  14   0  -3  483.35   32.20
  14  -1  -3  117.19   15.20
  14  -1   3   94.89   14.50
  14  -2  -3   34.70   10.20
  14  -2   3   23.80    8.70
  14  -3  -3   38.60   11.70
  14  -3   3   36.60   11.10
 -14   4   3   25.40    4.50
 -14   5   3   46.50    5.80
 -14   6  -3   25.00    4.90
 -14   6   3   19.40    4.30
 -14   7  -3   48.70    6.00
 -14   7   3   57.49    6.80
 -14   8  -3   51.29    6.20
 -14   8   3   43.90    6.70
 -14   9  -3   28.60    8.50
 -14   9  -3   30.20    5.20
 -14   9  -3   28.30    5.40
 -14   9   3   18.50    4.70
 -14  10  -3   81.79    6.80
  14 -10  -3   83.99   11.00
  14  10   3   88.59    6.20
 -14  10  -3   94.39    7.90
 -14  10  -3   84.89    7.40
 -14  10   3   85.69    8.10
  14 -10   3   70.49   11.50
  14  10  -3   87.29    6.20
 -14  10   3   80.79    7.30
  14 -11  -3   -1.60    6.10
 -14  11  -3    0.70    3.00
 -14  11  -3    1.40    3.30
  14  11   3    0.80    2.40
 -14  11  -3    1.40    2.80
  14  11  -3    1.70    2.30
 -14  11   3   -0.20    3.60
 -14  11   3   -0.90    2.60
 -14  12  -3   24.00    4.90
  14  12   3    6.30    2.70
 -14  12  -3   14.70    3.80
 -14  12  -3   16.80    3.90
 -14  12   3   15.40    3.80
 -14  12   3   11.70    3.30
  14  12  -3   17.80    3.30
 -14  13  -3    0.30    2.60
  14  13   3   -0.10    2.70
 -14  13   3   -0.10    2.80
  14  13  -3   -1.00    2.30
 -14  14  -3    8.00    2.60
 -14  14   3    5.30    2.70
  14  14  -3   10.80    3.00
 -14  15  -3    8.10    2.60
 -14  15   3    5.70    2.40
  15   0  -3    1.10    3.90
  15  -1  -3   30.40    8.70
  15  -1   3   31.20    9.30
  15  -2  -3  313.07   28.00
  15  -2   3  327.97   28.30
 -15   3   3   24.80    4.60
 -15   4   3   37.60    5.40
 -15   5  -3   97.39    7.50
 -15   5   3  100.29    7.90
 -15   6  -3   58.49    6.20
 -15   6   3   58.79    6.60
 -15   7  -3  165.88   11.00
 -15   7   3  187.38   11.70
 -15   8  -3  102.69    8.30
 -15   8  -3   86.99    7.30
 -15   8   3   97.09    8.70
 -15   9  -3   41.60    5.50
 -15   9  -3   27.40    5.10
 -15   9  -3   39.00    6.10
 -15   9   3   38.80    6.80
 -15   9   3   49.20    6.00
 -15  10  -3   18.60    3.60
 -15  10  -3   17.20    4.30
  15  10   3   21.10    3.30
 -15  10  -3   17.80    3.90
  15  10  -3   20.60    4.10
 -15  10   3   29.10    5.60
 -15  10   3   19.10    5.00
 -15  11  -3   32.10    5.70
  15  11   3   29.60    4.50
 -15  11  -3   37.20    5.80
 -15  11  -3   27.60    5.60
 -15  11   3   39.00    6.10
 -15  11   3   26.40    4.20
  15  11  -3   29.00    4.50
 -15  12  -3    6.20    3.30
  15  12   3    1.50    2.40
 -15  12  -3    2.30    2.80
 -15  12   3   -2.10    2.70
  15  12  -3    4.30    2.60
 -15  12   3    2.90    3.10
 -15  13  -3    5.40    2.80
  15  13   3    1.50    2.60
 -15  13   3    4.20    2.90
  15  13  -3    2.20    2.40
 -15  14  -3   -1.00    2.30
 -15  14   3    1.20    2.50
  15  14  -3    1.10    2.50
 -15  15  -3   -2.10    2.00
 -15  15   3    2.00    2.00
  16  -1  -3  352.76   29.20
  16  -1   3  426.56   30.80
  16  -2  -3  107.49   18.30
  16  -2   3  108.79   17.10
 -16   4  -3   42.50    5.30
 -16   4   3   48.90    5.80
 -16   5  -3  170.38   10.50
 -16   5   3  158.68   10.60
 -16   6  -3   24.70    4.80
 -16   6   3   32.20    5.40
 -16   7  -3  177.98   11.30
 -16   7   3  163.48   11.50
 -16   8  -3    8.90    3.40
 -16   8  -3    5.70    3.80
 -16   8   3    5.60    3.00
 -16   8   3   -1.90    3.50
 -16   9  -3   15.00    3.60
  16   9   3   22.60    3.30
 -16   9  -3    8.70    3.90
 -16   9  -3   18.70    3.70
 -16   9   3   19.30    4.90
  16   9  -3   13.70    2.90
 -16   9   3   15.40    3.60
 -16  10  -3   27.80    5.90
 -16  10  -3   37.10    5.80
  16  10   3   29.10    4.40
 -16  10  -3   37.20    5.90
 -16  10   3   40.90    6.70
 -16  10   3   40.30    5.70
  16  10  -3   42.10    4.70
 -16  11  -3   28.90    5.50
 -16  11  -3   31.40    5.80
 -16  11  -3   30.70    6.00
  16  11   3   30.00    4.50
 -16  11   3   38.10    5.90
  16  11  -3   39.00    4.70
 -16  11   3   28.00    5.20
  16  12   3   22.70    4.00
 -16  12  -3   29.00    5.20
 -16  12  -3   19.00    4.20
 -16  12   3   18.90    4.00
  16  12  -3   26.00    4.40
 -16  12   3   25.50    5.10
  16  13   3   25.30    4.40
 -16  13  -3   27.80    4.80
  16  13  -3   26.20    4.10
 -16  13   3   35.50    5.20
 -16  14  -3   -0.20    2.30
  16  14  -3    5.70    2.70
 -16  14   3    0.60    2.50
 -16  15  -3   47.40    4.50
  17  -1  -3    5.30    5.30
 -17  -2   3    5.80    2.00
 -17  -2  -3    9.60    2.20
 -17  -2  -3   11.10    2.80
 -17  -3   3   37.10    3.60
 -17  -3  -3   34.70    4.40
 -17  -3  -3   38.90    3.80
 -17  -4   3   14.60    2.80
 -17   4  -3   14.40    3.90
 -17  -4  -3   14.10    2.80
 -17   4   3    2.70    3.30
 -17  -4  -3   16.10    3.40
 -17   5  -3   24.00    4.50
 -17   5   3   22.80    4.60
 -17   6  -3   40.20    6.20
 -17   6   3   41.90    6.20
 -17   7  -3   28.10    5.50
 -17   7   3   26.20    5.40
 -17   8  -3   53.99    7.10
 -17   8  -3   59.29    6.40
 -17   8   3   51.99    7.40
 -17   9  -3  121.99    9.00
 -17   9  -3  133.29   10.10
 -17   9  -3  134.19    9.10
  17   9   3  131.29    7.80
 -17   9   3  147.69   11.00
  17   9  -3  148.09    8.00
 -17   9   3  130.39    9.20
 -17  10  -3    4.30    3.20
 -17  10  -3   -0.80    2.70
  17  10   3    3.10    2.50
 -17  10  -3    5.50    3.90
 -17  10   3    3.50    3.00
 -17  10   3    7.30    4.40
  17  10  -3    3.80    2.50
  17  11   3   18.70    3.20
 -17  11  -3   20.30    3.70
 -17  11  -3   19.60    4.50
 -17  11   3   30.90    6.00
  17  11  -3   27.10    4.20
 -17  11   3   36.40    6.10
  17  12   3   33.40    4.30
 -17  12  -3   32.30    5.40
 -17  12  -3   44.70    5.70
 -17  12   3   28.80    5.30
  17  12  -3   38.30    4.60
 -17  12   3   38.90    6.00
  17  13   3   24.00    4.30
 -17  13  -3   29.50    4.70
  17  13  -3   26.10    4.10
 -17  13   3   34.20    5.20
 -17  14  -3    4.30    2.70
 -17  14   3   11.20    2.70
  17  14  -3   13.10    2.90
 -18   0  -3    0.50    1.90
 -18   0   3   -1.10    1.90
 -18  -1   3   39.60    4.20
 -18  -1  -3   44.40    4.10
 -18  -2   3  151.48    8.30
 -18  -2  -3  163.48    8.40
 -18  -3   3  173.18    9.20
 -18  -3  -3  184.98   11.40
 -18  -3  -3  185.48    9.30
 -18   4  -3   19.30    4.20
 -18  -4   3   20.90    3.20
 -18  -4  -3   13.90    2.40
 -18  -4  -3   16.90    3.10
 -18   4   3   12.20    3.90
 -18   5  -3  127.09    9.50
 -18  -5   3  146.59    7.30
 -18  -5  -3  136.49    7.30
 -18  -5  -3  142.99    8.90
 -18   5   3  121.69    9.80
 -18   6  -3   10.50    4.10
 -18   6   3    5.10    3.90
 -18   7  -3   55.29    6.90
 -18   7  -3   57.29    6.30
 -18   7   3   51.29    7.00
 -18   8  -3    2.70    3.60
  18   8   3    2.50    2.20
  18   8  -3    1.60    2.30
 -18   8   3   -5.20    3.20
 -18   9  -3   30.60    5.50
  18   9   3   20.80    4.00
 -18   9  -3   30.00    6.30
 -18   9   3   22.90    5.30
  18   9  -3   24.90    4.20
 -18  10  -3   22.30    4.10
  18  10   3   22.90    3.40
 -18  10  -3   18.80    4.70
 -18  10  -3   29.30    5.70
 -18  10   3   25.10    5.50
 -18  10   3   35.90    6.00
  18  10  -3   26.60    4.40
 -18  11  -3   10.70    3.40
  18  11   3   10.40    2.80
 -18  11  -3    8.40    3.90
 -18  11   3   15.80    4.40
  18  11  -3   13.50    2.80
 -18  11   3   15.20    3.80
 -18  12  -3   11.40    3.10
  18  12   3   10.80    2.70
  18  12  -3    9.30    2.80
 -18  12   3   27.90    5.20
 -18  13  -3   10.10    2.90
  18  13   3   11.30    2.90
  18  13  -3    9.10    2.70
 -18  13   3    9.80    2.90
 -18  14  -3    2.20    2.40
 -18  14   3   -1.00    2.10
 -19   0  -3    2.00    2.00
 -19   0   3   -0.50    2.00
 -19  -1   3   43.30    4.50
 -19   1  -3   43.60    4.70
 -19  -1  -3   47.70    4.40
 -19  -2   3   52.99    4.90
 -19  -2  -3   59.69    4.80
 -19  -3   3   40.60    4.20
 -19  -3  -3   39.30    5.10
 -19  -3  -3   35.40    4.10
 -19  -4   3    5.50    2.10
 -19   4   3    5.00    3.50
 -19  -4  -3    8.80    2.30
 -19  -4  -3    7.00    2.70
 -19   5  -3   18.80    4.70
 -19  -5   3   35.20    3.60
 -19  -5  -3   35.30    4.60
 -19   5   3   27.70    5.70
 -19  -5  -3   26.20    3.70
 -19   6  -3   15.90    4.40
 -19  -6   3   24.50    3.40
 -19   6   3   16.40    4.70
 -19  -6  -3   30.70    3.50
 -19  -6  -3   33.30    4.40
 -19   7  -3    1.50    3.10
 -19   7  -3   -3.70    3.20
  19   7  -3    5.10    2.50
 -19   7   3   -0.30    3.90
 -19   8  -3   39.70    6.20
 -19   8  -3   38.60    6.60
  19   8   3   32.40    4.20
  19   8  -3   37.90    4.40
 -19   8   3   42.60    7.10
 -19   9  -3    2.30    3.60
  19   9   3    3.60    2.50
 -19   9  -3    6.30    3.00
 -19   9   3   14.90    4.90
  19   9  -3    5.30    2.50
  19  10   3   27.90    4.10
 -19  10  -3   22.80    5.00
 -19  10   3   40.90    6.70
  19  10  -3   32.80    4.40
 -19  11  -3   15.80    4.30
  19  11   3   18.50    3.20
 -19  11  -3   19.20    3.80
 -19  11   3   23.00    4.80
  19  11  -3   23.60    4.00
 -19  11   3   27.00    5.70
 -19  12  -3   36.90    5.40
  19  12   3   45.00    4.50
  19  12  -3   44.20    4.60
 -19  12   3   43.50    5.60
  19  13   3   21.50    3.20
 -19  13  -3   20.80    3.50
 -19  13   3   24.30    4.70
  19  13  -3   26.10    3.80
 -19  14  -3   22.80    4.40
 -20   0   3   22.70    4.10
 -20   0  -3   26.60    4.10
 -20  -1   3   26.30    4.10
 -20  -1  -3   25.60    4.00
 -20  -2   3    1.20    2.20
 -20  -2  -3    3.70    2.20
 -20  -3   3   79.89    5.80
 -20  -3  -3   77.99    5.80
 -20  -4   3    6.80    2.40
 -20  -4  -3    8.30    2.40
 -20  -4  -3   10.10    3.10
 -20   5  -3   18.60    4.60
 -20  -5   3   15.00    2.80
 -20  -5  -3   24.30    4.70
 -20   5   3   19.10    4.80
 -20  -5  -3   23.30    3.80
 -20  -6   3   37.80    4.10
 -20   6  -3   31.60    6.40
  20   6  -3   33.00    3.90
 -20  -6  -3   39.20    4.20
 -20  -6  -3   30.70    4.90
 -20   6   3   39.70    6.60
 -20   7  -3   78.79    7.10
  20   7   3   70.99    5.60
 -20  -7   3   89.49    5.60
 -20   7  -3   69.19    7.90
 -20  -7  -3   90.19    5.70
  20   7  -3   85.39    5.40
  20   7  -3   81.39    6.00
 -20   7   3   70.69    8.40
 -20  -7  -3   88.59    6.90
 -20   8  -3   13.40    4.30
 -20   8  -3    4.00    3.50
  20   8   3   11.90    2.70
  20   8  -3   14.50    2.80
 -20   8   3   12.90    4.70
  20   9   3   75.29    6.00
 -20   9  -3  104.59    7.70
 -20   9  -3   93.09    8.70
  20   9  -3  101.89    6.50
 -20   9   3  111.99    9.70
 -20  10  -3   56.09    7.10
  20  10   3   41.20    4.50
  20  10  -3   48.40    4.80
 -20  10   3   55.49    7.30
 -20  11  -3   15.30    4.30
  20  11   3   15.20    2.80
  20  11  -3   11.70    2.70
 -20  11   3   12.40    4.00
  20  12   3   24.20    3.80
  20  12  -3   37.70    4.30
 -20  12   3   36.50    5.30
 -20  13  -3   29.40    5.00
  20  13  -3   26.40    3.80
 -20  13   3   26.20    4.20
 -21   0  -3    1.30    2.30
 -21   0   3    0.10    2.30
 -21  -1   3   16.00    3.20
 -21  -1  -3   21.80    4.10
 -21  -2   3   20.80    4.20
 -21  -2  -3   20.40    4.10
 -21  -3   3    3.90    2.40
 -21  -3  -3    3.30    2.30
 -21  -4   3   17.00    3.10
 -21  -4  -3   26.50    4.10
  21   4  -3   21.70    3.80
 -21   5  -3    6.00    4.00
 -21  -5   3    5.70    2.40
  21   5  -3    8.00    2.30
 -21   5   3   10.30    4.30
 -21  -5  -3   10.50    2.60
 -21  -6   3    5.90    2.30
 -21   6  -3    7.50    4.10
 -21  -6  -3   10.00    3.20
 -21   6   3    9.50    4.30
  21   6  -3    8.30    2.70
 -21  -6  -3    8.20    2.50
  21   6  -3    7.80    2.30
  21   7   3   15.90    2.90
 -21   7  -3   15.40    3.90
 -21   7  -3    5.90    4.00
 -21  -7   3   11.40    2.60
  21   7   3   17.80    2.90
 -21  -7  -3   24.40    4.60
 -21   7   3   14.00    4.60
  21   7  -3   17.10    3.30
 -21  -7  -3   19.10    3.70
  21   7  -3   15.10    3.10
 -21   8  -3   14.30    3.90
 -21   8  -3   10.90    4.70
 -21  -8   3   10.10    2.50
  21   8   3   10.60    2.60
 -21   8   3    6.10    4.40
  21   8  -3   12.70    2.90
 -21  -8  -3   18.00    4.30
 -21  -8  -3   18.20    3.50
  21   9   3    7.10    2.50
 -21   9  -3   19.50    5.00
  21   9  -3    9.80    2.70
 -21   9   3   10.60    4.60
  21  10   3    7.30    2.40
 -21  10  -3    7.60    4.00
  21  10  -3    8.00    2.60
 -21  10   3    9.90    4.50
  21  11   3    0.40    2.20
  21  11  -3   -4.80    1.90
  21  12   3    0.50    2.00
  21  12  -3    2.90    2.20
  21  13  -3    0.90    2.00
 -22   0  -3   79.89    6.40
 -22  -1   3   15.70    3.20
 -22  -1  -3   12.60    3.10
  22  -2  -3   64.89    5.50
  22   2   3   69.59    4.80
 -22  -2   3   59.69    5.60
  22  -2   3   74.89    5.80
 -22  -2  -3   74.79    5.90
  22   2  -3   73.69    5.80
  22   2  -3   53.29    4.50
 -22  -3   3    4.50    2.60
  22   3   3    2.20    1.60
  22  -3  -3    2.50    2.50
  22   3  -3    3.00    1.60
 -22  -3  -3    5.40    2.60
  22  -3   3    3.70    2.70
  22   3  -3    2.30    2.20
 -22  -4   3  119.29    7.80
  22  -4  -3  129.29    8.00
 -22  -4  -3  118.99    7.70
  22  -4   3  122.39    8.10
  22   4  -3  135.79    7.70
 -22   5  -3   -2.30    3.50
 -22  -5   3   -1.30    2.10
  22   5  -3   -0.70    2.20
 -22  -5  -3    2.20    2.30
  22   5  -3    3.30    2.10
 -22   5   3    2.80    3.90
 -22  -6   3   71.49    5.60
 -22   6  -3   56.99    7.20
  22   6   3   51.19    5.20
 -22   6   3   48.10    7.20
  22   6  -3   64.19    5.40
 -22  -6  -3   66.59    5.50
  22   6  -3   78.69    5.20
  22   7   3    4.50    2.20
 -22   7  -3    2.90    4.00
  22   7   3    1.00    2.10
 -22  -7   3    0.70    2.20
 -22   7  -3    7.60    3.50
  22   7  -3    2.50    2.40
  22   7  -3    5.20    2.00
 -22  -7  -3    5.20    2.30
 -22   7   3   -2.30    3.90
 -22   8  -3   13.00    4.60
 -22   8  -3   21.30    4.00
  22   8   3   11.10    2.70
 -22  -8   3    8.80    2.50
 -22  -8  -3   19.30    3.60
  22   8  -3   20.90    3.80
 -22   8   3   21.90    5.40
  22   9   3   18.30    3.00
 -22  -9   3   14.80    2.80
 -22   9  -3   12.10    4.50
 -22  -9  -3   30.20    3.70
 -22   9   3   27.30    5.50
  22   9  -3   25.20    4.00
 -22 -10   3   26.20    3.80
 -22  10  -3   30.70    6.00
  22  10   3   29.90    4.00
  22  10  -3   27.30    4.00
 -22  10   3   33.30    6.30
  22  11   3   28.50    3.70
  22  11  -3   29.50    4.00
  22  12   3   36.00    3.80
  22  12  -3   42.70    4.00
  22  13  -3    0.60    2.00
  23   0   3    2.10    2.20
  23   0   3   -1.10    2.20
  23   0  -3   -0.30    2.30
  23   0  -3    0.10    2.00
 -23   0  -3    0.80    2.70
  23   1   3   10.30    2.90
  23  -1  -3   10.70    2.90
 -23  -1   3   10.20    2.90
  23  -1  -3   13.90    2.70
  23   1   3   10.90    2.50
  23   1  -3   10.60    2.80
 -23  -1  -3   11.70    3.20
  23  -1   3    8.60    2.80
  23   1  -3   12.30    2.40
  23  -1   3   14.30    3.00
 -23  -2   3   92.59    7.00
  23   2   3  102.09    7.20
  23  -2  -3   96.89    6.50
  23   2   3   99.19    5.90
  23  -2   3   94.19    6.70
  23   2  -3   97.39    5.70
  23   2  -3  112.09    7.00
 -23  -2  -3  106.39    7.40
 -23  -3   3    7.50    2.80
  23   3   3    7.70    2.90
  23   3   3   11.00    2.10
 -23  -3  -3    9.90    2.90
  23  -3   3   13.60    3.30
  23   3  -3    9.10    2.60
  23   3  -3   10.30    2.00
 -23  -4   3   86.79    6.70
  23  -4  -3   80.89    6.70
  23   4   3   92.29    6.70
 -23  -4  -3   83.99    6.60
  23  -4   3   90.39    6.80
  23   4  -3  108.89    6.50
  23   5   3   11.00    2.70
 -23  -5   3    9.40    2.80
  23   5  -3   14.50    3.00
  23   5  -3   10.50    2.50
 -23  -5  -3    9.20    2.80
  23   6   3    4.00    2.30
 -23  -6   3    5.10    2.50
 -23   6  -3    4.10    3.90
 -23  -6  -3    6.80    2.50
 -23   6   3    8.10    4.30
  23   6  -3    8.40    2.70
  23   6  -3   10.10    2.30
 -23   7  -3   76.29    8.10
 -23   7  -3   73.09    6.80
  23   7   3   51.59    4.70
 -23  -7   3   60.29    5.30
  23   7  -3   64.69    5.30
  23   7  -3   68.79    4.80
 -23   7   3   62.49    8.10
 -23  -7  -3   65.59    5.30
 -23   8  -3    9.90    4.30
 -23  -8   3    6.60    2.40
  23   8   3    7.30    2.30
  23   8  -3   12.90    2.70
 -23   8   3   10.60    4.80
 -23  -8  -3    7.20    2.40
 -23   9  -3    9.00    4.30
 -23  -9   3   10.60    2.70
  23   9   3   10.60    2.60
 -23  -9  -3   13.70    2.60
 -23   9   3   11.10    4.70
  23   9  -3   11.90    2.70
  23  10   3    0.80    2.10
  23  10  -3   -0.10    2.20
 -23 -10  -3    1.20    2.00
  23  11   3   24.60    3.50
  23  11  -3   31.40    3.90
  23  12   3    2.10    2.00
  23  12  -3    3.20    2.00
  23  13  -3   10.40    2.30
  24   0   3   65.39    5.90
  24   0  -3   62.09    5.00
  24   0  -3   59.89    5.80
  24   0   3   68.79    5.20
  24  -1  -3   52.19    4.80
  24  -1  -3   44.30    5.30
  24   1   3   54.39    4.60
  24   1   3   53.49    5.40
  24   1  -3   49.30    4.30
  24  -1   3   54.09    5.00
  24   1  -3   49.30    5.40
  24  -1   3   41.40    5.30
 -24  -1  -3   57.59    6.10
  24   2   3  221.18   10.40
  24  -2  -3  219.08   11.00
 -24  -2   3  181.88   11.60
  24   2   3  236.98   12.20
 -24  -2  -3  213.08   12.10
  24   2  -3  229.18   10.40
  24  -2   3  215.28   11.20
  24   2  -3  263.87   12.20
 -24  -3   3   56.59    5.90
  24  -3  -3   79.19    5.80
  24   3   3   57.99    4.00
  24   3   3   72.69    5.80
 -24  -3  -3   68.79    6.20
  24   3  -3   76.49    5.80
  24  -3   3   59.19    5.80
  24   3  -3   54.19    4.00
  24  -4  -3  142.99    8.30
  24   4   3  134.49    8.30
 -24  -4   3  123.59    8.40
  24  -4   3  130.39    8.20
 -24  -4  -3  125.89    8.40
  24   4  -3  154.28    8.30
 -24  -5   3    0.90    2.40
  24   5   3    1.30    2.10
  24  -5  -3    5.70    2.80
  24  -5   3    4.60    2.90
  24   5  -3   -2.50    1.90
  24   5  -3   -1.70    2.20
 -24  -5  -3   -1.80    2.30
  24   6   3   40.50    4.30
 -24  -6   3   39.20    4.90
 -24   6  -3   43.10    7.10
  24   6  -3   52.49    4.90
 -24  -6  -3   42.10    5.10
  24   6  -3   44.70    4.30
 -24   6   3   44.80    7.50
  24   7   3   31.10    3.90
 -24   7  -3   35.00    6.80
 -24  -7   3   34.40    4.70
 -24   7  -3   41.00    5.60
  24   7  -3   36.20    4.30
 -24   7   3   49.50    7.30
  24   7  -3   41.00    3.80
 -24  -7  -3   39.40    4.90
 -24   8  -3   17.90    4.70
  24   8   3   12.80    2.30
 -24  -8   3   16.00    3.00
 -24   8   3   21.60    5.30
  24   8  -3   11.50    2.00
 -24  -8  -3   16.90    3.00
  24   8  -3   13.60    2.80
 -24  -9   3   19.00    3.90
  24   9   3   17.30    3.50
 -24  -9  -3   20.20    3.80
  24   9  -3   23.00    3.70
  24  10   3   40.70    4.00
 -24 -10  -3   41.00    4.30
  24  10  -3   44.90    4.30
  24  11   3   15.10    3.00
  24  11  -3   24.10    3.50
  24  12  -3    9.00    2.10
  25   0  -3    1.30    2.00
  25   0   3   -0.30    2.10
  25   0  -3   -2.10    2.10
  25   0   3   -0.60    2.30
  25  -1  -3   27.80    3.70
  25   1   3   25.20    4.60
  25   1   3   28.40    3.70
  25  -1  -3   27.30    4.10
  25  -1   3   31.20    4.70
 -25  -1  -3   19.40    3.90
  25   1  -3   25.20    3.50
  25   1  -3   21.60    4.40
  25  -1   3   30.50    4.30
  25   2   3    0.60    1.70
  25   2   3    0.70    2.40
  25  -2  -3    0.60    2.20
  25  -2   3    5.80    2.60
  25   2  -3    1.70    1.70
 -25  -2  -3   -2.80    2.80
  25   2  -3    1.90    2.30
  25  -3  -3    1.00    2.40
  25   3   3    2.60    2.40
 -25  -3   3    2.80    2.80
 -25  -3  -3    0.70    2.80
  25   3  -3    0.60    2.10
  25  -3   3   -3.30    2.30
 -25  -4   3   -1.30    2.40
  25   4   3   -1.00    2.20
  25  -4   3    2.30    2.50
  25   4  -3   -3.10    2.10
  25   4  -3    1.40    2.00
 -25  -4  -3    0.90    2.70
 -25  -5   3    6.60    2.80
  25   5   3    5.50    2.30
  25  -5  -3    8.30    2.70
 -25  -5  -3    6.10    2.90
  25   5  -3    8.20    2.60
  25   5  -3    8.60    2.40
  25  -5   3    8.70    3.00
  25   6   3    1.10    2.00
 -25   6  -3   -2.60    2.90
 -25  -6   3    1.10    2.50
  25   6  -3    3.40    2.40
  25   6  -3   -0.90    1.90
 -25   6   3    0.90    4.00
 -25  -6  -3   -2.80    2.20
 -25   7  -3    5.80    4.10
  25   7   3    2.70    1.90
 -25  -7   3    5.00    2.60
 -25  -7  -3    1.20    2.40
  25   7  -3    0.00    2.10
 -25   7   3    0.80    3.90
  25   7  -3    0.30    1.60
  25   8   3    1.80    1.70
 -25  -8   3   -1.70    2.20
 -25   8  -3    0.60    3.60
 -25   8   3    3.60    4.10
 -25  -8  -3   -3.10    2.10
  25   8  -3    0.70    2.10
  25   8  -3   -1.10    1.50
 -25  -9  -3   13.40    2.80
  25   9  -3   14.20    2.70
  25  10  -3    3.20    2.10
  25  11  -3    6.20    2.10
  25  12  -3    2.30    1.80
  26   0  -3  329.87   14.90
  26   0   3  357.46   15.10
  26   0   3  339.17   16.70
  26   0  -3  310.57   16.40
  26   1   3    9.30    2.30
  26  -1  -3    7.50    2.40
  26   1   3    4.80    2.60
  26  -1  -3    8.40    2.60
 -26  -1  -3    3.70    3.20
  26  -1   3    4.70    2.50
  26   1  -3    8.50    2.50
  26  -1   3    6.00    2.50
  26   1  -3    4.90    2.10
  26   2   3   96.29    5.50
  26   2   3  106.39    7.00
  26  -2  -3   94.59    6.50
  26  -2   3   96.79    6.60
 -26  -2  -3   99.59    7.90
  26   2  -3   95.09    6.70
  26   2  -3   97.29    5.50
  26  -3  -3   53.29    5.10
  26   3   3   36.80    4.70
 -26  -3  -3   37.90    5.80
  26  -3   3   44.30    4.90
  26   3  -3   46.80    4.80
  26   4   3   91.69    6.70
  26  -4  -3  121.19    7.10
 -26  -4  -3  107.59    8.00
  26   4  -3  117.89    6.90
  26  -4   3  102.99    7.00
  26   4  -3   99.29    6.60
  26  -5  -3    0.50    2.50
  26   5   3    0.80    2.00
 -26  -5   3    4.10    2.80
  26   5  -3    1.20    2.20
  26   5  -3    1.30    1.90
  26  -5   3   -1.70    2.50
 -26  -5  -3    0.40    2.80
 -26  -6   3   97.69    7.10
  26   6   3   88.49    6.10
  26  -6  -3   97.89    6.70
 -26   6  -3  123.89    7.80
  26  -6   3   91.09    6.80
  26   6  -3   98.29    6.00
  26   6  -3   95.69    6.20
 -26  -6  -3  100.79    7.40
  26   7   3   12.90    2.30
 -26   7  -3   16.90    5.00
  26   7  -3   11.70    2.10
 -26   7   3   12.80    4.60
 -26  -7  -3   16.40    3.40
  26   7  -3   12.50    2.50
  26   8   3   28.10    3.30
 -26  -8  -3   41.90    4.70
  26   8  -3   34.40    3.10
  26   8  -3   31.70    3.80
  26   9  -3    1.10    2.10
 -26  -9  -3    1.60    2.20
  26  10  -3   13.60    2.40
  26  11  -3    0.40    1.80
  27   0  -3    0.30    1.90
  27   0   3   -1.30    1.80
  27   0  -3   -0.20    2.10
  27   0   3   -1.30    2.20
  27   1   3   31.90    4.80
  27  -1  -3   38.80    4.30
  27  -1  -3   31.80    4.70
  27   1   3   40.80    3.70
  27   1  -3   33.50    4.60
  27  -1   3   33.40    4.70
  27  -1   3   45.10    4.40
  27   1  -3   37.40    3.80
  27  -2  -3    3.60    2.30
  27   2   3    6.00    2.50
  27   2   3    4.60    1.70
 -27  -2  -3    2.10    3.40
  27  -2   3    3.80    2.50
  27   2  -3    3.60    1.60
  27   2  -3    8.00    2.40
  27  -3  -3    4.00    2.40
  27   3   3    5.40    2.40
  27  -3   3    5.30    2.60
  27   3  -3    1.70    2.20
 -27  -3  -3    7.20    3.30
  27  -4  -3   13.10    3.00
  27   4   3   14.00    2.80
  27  -4   3   17.90    3.30
  27   4  -3   13.70    2.60
 -27  -4  -3   15.20    3.60
  27   4  -3   13.10    2.70
  27  -5  -3   45.90    4.80
  27   5   3   47.50    4.40
  27   5  -3   45.00    4.50
  27   5  -3   40.20    4.10
 -27  -5  -3   52.99    5.80
  27  -5   3   40.00    4.90
  27   6   3   10.40    2.30
  27  -6  -3   13.70    2.90
  27   6  -3    9.10    2.40
 -27  -6  -3   15.50    3.30
  27  -6   3    7.80    2.70
  27   6  -3    4.70    1.90
  27   7   3   47.00    4.00
  27   7  -3   47.10    4.20
  27   7  -3   50.59    3.90
 -27  -7  -3   51.49    5.20
  27   8   3    3.90    1.60
  27   8  -3    4.20    2.10
  27   8  -3    5.30    1.50
 -27  -8  -3    4.60    2.50
  27   9  -3   18.90    3.20
  27  10  -3    2.90    1.80
  28   0  -3   89.19    5.60
  28   0   3   91.19    5.50
  28   0  -3   90.99    6.30
  28   0   3   85.09    6.40
  28   1   3    0.70    2.10
  28   1   3    0.20    1.60
  28  -1  -3    2.50    2.00
  28  -1  -3   -0.70    2.00
  28   1  -3   -1.10    1.90
  28   1  -3    1.00    1.70
  28  -1   3    1.00    2.00
  28  -1   3    1.90    2.20
  28  -2  -3   84.39    5.50
  28   2   3   62.29    5.60
  28   2   3   75.89    4.40
  28   2  -3   69.79    5.60
  28   2  -3   70.29    4.30
 -28  -2  -3   76.49    7.20
  28  -2   3   70.19    5.40
  28   3   3   -0.20    2.00
  28  -3  -3    0.20    2.20
  28   3  -3   -0.70    1.90
  28   3  -3   -1.40    2.00
  28  -3   3    2.30    2.30
 -28  -3  -3   -2.10    2.90
  28  -4  -3   53.69    4.80
  28   4   3   39.90    4.20
  28   4  -3   38.60    4.10
 -28  -4  -3   32.60    5.80
  28  -4   3   39.40    4.50
  28   4  -3   40.50    4.20
  28   5   3    0.00    1.80
  28  -5  -3    2.40    2.40
  28  -5   3   -0.70    2.10
  28   5  -3    1.80    1.70
  28   5  -3   -0.90    2.00
 -28  -5  -3    0.80    2.80
  28   6   3    5.10    2.10
  28  -6  -3    6.50    2.50
 -28  -6  -3   11.30    3.10
  28   6  -3    6.90    2.30
  28  -6   3    8.40    2.60
  28   6  -3    6.70    1.90
  28  -7  -3    9.90    2.50
  28   7   3   10.10    1.90
  28   7  -3    8.30    2.20
  28  -7   3    9.90    2.40
  28   7  -3    7.10    1.80
 -28  -7  -3    9.10    3.00
  28   8   3    1.40    1.30
  28   8  -3    0.00    1.20
  28   8  -3    2.80    1.90
  28   9  -3    7.00    2.00
  28  10  -3    2.70    1.80
  29   0   3   -0.90    1.70
  29   0   3    1.20    2.10
  29   0  -3    1.60    1.90
  29   0  -3    0.30    1.70
  29   1   3    7.60    1.90
  29   1   3    5.60    2.30
  29  -1  -3    6.40    2.20
  29  -1  -3    7.30    2.30
  29   1  -3    9.00    1.90
  29   1  -3    6.50    2.20
  29  -1   3    7.50    2.50
  29  -1   3    8.70    2.20
  29  -2  -3    3.20    2.10
  29   2   3    2.40    2.10
  29  -2   3    4.90    2.20
  29   2  -3    5.90    2.10
  29   3   3   12.30    2.50
  29  -3  -3   12.30    2.60
  29   3  -3   11.30    2.40
  29  -3   3   11.00    2.50
  29   3  -3   12.70    2.60
  29  -4  -3    4.50    2.30
  29   4   3    4.40    2.10
  29   4  -3    2.60    1.80
  29  -4   3    4.30    2.20
 -29  -4  -3    4.80    3.10
  29   4  -3    5.20    2.20
  29   5   3    1.80    1.80
  29   5  -3    3.20    2.10
  29  -5   3    4.10    2.20
 -29  -5  -3    3.20    2.90
  29   5  -3    3.30    1.80
  29  -6  -3    8.80    2.50
  29   6   3    9.60    2.00
 -29  -6  -3    5.90    2.80
  29   6  -3    8.40    2.20
  29  -6   3   11.60    2.40
  29   6  -3   10.60    2.00
  29  -7  -3   -0.60    2.00
  29   7   3    1.30    1.40
  29   7  -3    0.90    1.40
  29   7  -3    0.90    1.80
  29  -7   3    0.00    2.00
  29   8  -3    0.30    1.80
  29   9  -3    2.70    1.70
  30   0   3   42.20    4.20
  30   0   3   47.40    3.60
  30   0  -3   34.90    4.10
  30   0  -3   42.00    3.50
  30   1   3   49.20    3.30
  30  -1  -3   50.09    4.00
  30  -1  -3   38.00    4.10
  30   1   3   39.70    4.30
  30   1  -3   51.89    3.40
  30   1  -3   42.90    4.20
  30  -1   3   45.10    3.90
  30  -1   3   39.40    4.30
  30   2   3   20.40    3.60
  30  -2  -3   29.00    3.60
  30   2  -3   24.40    3.60
  30   2  -3   27.30    3.60
  30  -2   3   27.80    3.50
  30   3   3   28.90    3.70
  30  -3  -3   40.90    4.00
  30   3  -3   26.60    3.60
  30   3  -3   31.00    3.70
  30  -3   3   31.90    3.60
  30   4   3   11.10    2.30
  30  -4  -3   12.20    2.60
  30  -4   3   10.00    2.30
  30   4  -3    9.90    2.00
  30   4  -3   13.20    2.40
  30  -5  -3   20.50    3.60
  30   5   3   19.90    3.20
  30   5  -3   24.00    3.30
  30  -5   3   21.60    3.40
  30   5  -3   20.70    3.10
  30  -6  -3    4.80    2.10
  30   6   3    4.60    1.60
  30   6  -3    1.80    1.50
  30   6  -3    4.00    1.90
  30  -6   3    3.10    2.00
  30   7   3   23.60    2.70
  30  -7  -3   28.20    3.30
  30  -7   3   30.30    3.40
  30   7  -3   24.00    3.10
  30   7  -3   26.40    2.70
  30   8  -3   17.70    2.70
  31   0   3   -0.50    1.70
  31   0   3    0.50    1.50
  31   0  -3    0.70    1.70
  31   0  -3    1.10    1.50
  31   1   3   -0.30    1.80
  31  -1  -3   -1.00    1.60
  31  -1   3    0.30    1.60
  31   1  -3   -0.70    1.60
  31  -2  -3    9.30    2.00
  31   2   3    8.00    2.10
  31   2  -3    6.00    1.90
  31   2  -3    6.80    2.10
  31  -2   3    8.00    2.00
  31   3   3   26.10    3.50
  31  -3  -3   31.40    3.40
  31   3  -3   27.20    3.40
  31  -3   3   31.80    3.40
  31   3  -3   31.70    3.40
  31   4   3    3.70    1.70
  31  -4  -3    2.90    1.90
  31   4  -3    4.10    1.90
  31   4  -3    2.90    1.60
  31  -4   3    1.70    1.90
  31  -5  -3   28.50    3.20
  31   5   3   22.30    3.00
  31   5  -3   29.40    3.00
  31   5  -3   26.30    3.00
  31  -5   3   28.60    3.30
  31  -6  -3   10.60    2.10
  31   6   3    6.70    1.50
  31   6  -3    7.50    1.90
  31   6  -3    9.30    1.70
  31  -6   3   10.50    2.20
  31   7  -3   15.10    2.60
  32   0   3    9.50    2.10
  32   0  -3   11.80    2.10
  32   0  -3    6.40    2.00
  32  -1  -3    5.40    1.60
  32   1   3    6.60    1.90
  32   1  -3    5.80    1.90
  32  -1   3    3.90    1.60
  32   1  -3    2.80    1.80
  32  -2  -3    8.50    1.80
  32   2   3    5.90    1.90
  32  -2   3   11.10    1.90
  32   2  -3    8.80    2.00
  32   2  -3    5.60    1.90
  32  -3  -3   24.00    3.00
  32   3   3   15.30    2.90
  32  -3   3   26.00    3.00
  32   3  -3   19.50    2.90
  32   3  -3   21.80    3.10
  32   4   3   -0.30    1.40
  32  -4  -3    3.00    1.70
  32  -4   3    0.40    1.70
  32   4  -3    1.60    1.70
  32   4  -3    1.30    1.50
  32  -5  -3   13.30    2.10
  32   5   3   12.40    2.30
  32  -5   3   12.30    2.10
  32   5  -3   14.40    2.50
  32   5  -3   12.20    2.50
  32  -6  -3    5.90    1.90
  32   6   3    2.20    1.30
  32   6  -3    3.50    1.70
  32   6  -3    2.00    1.30
  32  -6   3    3.40    1.80
  33   0  -3    0.40    1.50
  33   0   3    0.00    1.50
  33   0  -3    2.40    1.70
  33   1   3    5.40    1.70
  33  -1  -3    8.20    1.40
  33   1  -3    7.20    1.90
  33  -1   3    5.50    1.30
  33   1  -3    8.10    1.80
  33  -2  -3   10.90    1.60
  33   2   3   10.00    1.80
  33   2  -3   12.20    1.90
  33  -2   3   10.00    1.60
  33   2  -3    7.10    1.80
  33  -3  -3    0.40    1.40
  33   3   3    1.90    1.40
  33   3  -3   -0.90    1.30
  33   3  -3   -0.60    1.50
  33  -3   3   -0.60    1.40
  33  -4  -3    1.50    1.40
  33   4   3   -0.20    1.30
  33   4  -3    0.30    1.50
  33   4  -3    1.20    1.30
  33  -4   3   -0.40    1.30
   0   0  -4 2770.02  141.99
   0  -1  -4    0.60    3.20
   0   1  -4   -0.60    3.00
   0   2  -4  548.05   26.90
   0  -2   4  459.95   26.40
   0   2  -4  432.36   25.80
   0  -2  -4  409.56   26.90
   0   3  -4   -1.90    2.60
   0  -3   4   -1.00    3.30
   0  -3  -4    5.50    4.50
   0   3  -4    0.60    2.80
   0  -4  -4  131.49   13.30
   0  -4   4  156.58   12.30
   0   4   4  143.89   10.20
   0  -5  -4    3.70    4.60
   0  -5   4    1.00    3.50
   0   5   4   -0.50    3.70
   0   6  -4  750.32   35.60
   0   6   4  697.03   35.90
   0   7   4  -10.00    3.80
   0   7  -4    2.00    3.70
   0   8   4  472.05   27.30
   0   8  -4  484.85   26.70
   0   9  -4    1.40    4.50
   0   9   4    8.00    5.20
   0  10   4  118.59   14.00
   0  10  -4  121.79   12.70
   0  11   4   -1.20    2.80
   0  11  -4    6.40    5.80
   0  11  -4   -2.30    2.40
   0  11   4   -1.50    6.20
   0  12  -4   50.39   10.70
   0  12  -4   51.59    5.90
   0 -12   4   54.99    5.20
   0  12   4   36.60   18.70
   0  12   4   56.59   12.00
   0  13   4   -5.70    4.20
   0 -13   4   -0.20    2.10
   0 -13  -4   -5.30    2.60
   0  13  -4    0.40    2.80
   0 -14   4  124.39    8.60
   0  14  -4  124.49    8.30
   0 -14  -4  114.99    8.90
   0 -15  -4   -1.80    3.30
   0  15  -4   -4.10    2.60
   0 -15   4   -3.00    2.50
   0  15  -4   -1.90    2.50
   0  16   4   -0.50    5.50
   0  16  -4    4.30    4.30
   0  16  -4   16.50    3.10
   1   0  -4   -3.50    3.00
   1  -1  -4  208.08   16.00
   1   1  -4  280.97   16.10
   1  -2  -4  101.89   11.40
  -1   2  -4  121.89   10.50
  -1   2   4  118.89   10.80
   1  -2   4  111.99   10.50
   1   2  -4  157.58   10.00
   1   2  -4  119.29    8.90
  -1   3  -4  193.18   13.20
  -1  -3   4  185.68   13.00
  -1   3  -4  209.38   13.60
   1  -3  -4  167.98   15.10
   1  -3   4  148.69   13.20
  -1  -3  -4  168.48   13.80
   1   4   4  329.47   17.80
  -1  -4   4  323.77   20.00
  -1   4  -4  353.46   18.30
   1  -4  -4  329.17   23.20
   1  -4   4  316.77   21.50
  -1   4   4  303.17   17.50
  -1  -4  -4  324.77   21.30
   1   5   4    0.40    3.90
   1  -5  -4    0.50    4.90
  -1   5   4    3.20    3.80
   1   5  -4    4.50    3.50
   1  -5   4    6.10    4.30
   1   6   4  597.34   31.50
  -1   6   4  597.24   31.40
   1   6  -4  665.93   31.20
  -1   7  -4   34.80    7.00
   1   7   4   26.80    6.70
  -1   7   4   27.50    6.80
   1   7  -4   31.40    6.30
  -1   8  -4    8.10    5.10
   1   8   4   15.70    5.90
  -1   8   4    9.10    5.70
   1   8  -4   14.30    5.10
   1   9   4   16.90    6.50
  -1   9  -4   16.70    5.90
   1   9  -4   16.30    5.60
  -1   9   4   24.00    7.20
   1  10   4    5.60    6.30
  -1  10  -4   16.80    6.20
   1  10  -4   18.80    6.70
  -1  10   4   12.90    6.00
  -1  11  -4   36.90    5.10
   1  11   4   38.40    9.70
  -1  11  -4   32.80    8.40
   1  11   4   40.20   15.70
   1  11  -4   46.90    9.70
   1  11  -4   29.40    4.90
  -1  11   4   30.30    9.00
  -1  11   4   34.80   14.90
   1 -11   4   36.50    4.40
   1 -12  -4   -0.70    2.70
   1  12   4   -0.70    3.90
   1  12   4    6.50    7.60
  -1  12  -4    0.80    2.90
  -1  12  -4    1.40    2.10
  -1  12  -4    2.10    6.20
  -1  12   4    8.50    2.70
   1  12  -4    5.60    6.40
   1 -12   4    4.90    2.60
  -1  12   4   -1.00    3.70
   1  12  -4   -0.50    2.80
  -1  12   4   -1.50    6.50
   1  13   4   -0.90    4.60
   1 -13  -4    7.70    3.30
  -1  13  -4   11.10    3.40
  -1  13  -4   10.10    2.40
  -1 -13   4    5.40    2.60
   1 -13   4    7.40    2.90
   1  13  -4   10.70    3.30
  -1 -13  -4    6.60    3.00
  -1  13   4   13.40    2.70
  -1  14  -4   14.00    3.40
  -1  14  -4   21.00    3.70
   1 -14  -4   16.60    4.00
  -1 -14   4   14.90    3.10
   1 -14   4   12.90    3.30
  -1  14   4   19.30    3.70
  -1 -14  -4   16.30    3.70
   1  14  -4   11.10    3.40
  -1  15  -4   -0.40    3.20
   1  15   4   -6.50    4.80
  -1  15  -4    9.30    2.90
  -1 -15   4    9.00    2.90
   1 -15  -4    9.70    3.90
   1  15  -4   11.30    3.10
  -1 -15  -4    8.70    3.60
   1 -15   4   12.30    3.40
  -1  15   4   -6.50    5.20
   1  15  -4    2.70    3.40
  -1  16  -4   23.00    4.20
   1  16  -4   20.20    4.30
   2   0  -4   27.80    6.60
   2  -1  -4  265.37   20.30
   2   1  -4  367.86   19.90
   2  -2  -4  233.68   18.40
   2   2  -4  259.87   14.50
   2  -2   4  241.48   17.20
  -2  -3   4  141.99   10.00
   2  -3  -4  142.89   14.00
   2  -3   4  110.29   11.70
  -2   3   4  117.69   11.60
  -2  -4   4  453.65   24.80
  -2   4  -4  477.35   25.70
   2   4   4  416.96   22.10
   2  -4  -4  409.66   28.50
  -2   4  -4  427.66   25.30
   2  -4   4  400.96   26.90
  -2  -4  -4  390.86   25.30
   2   5   4   96.09    9.10
   2  -5  -4  105.89   14.70
   2  -5   4  111.19   12.30
  -2   5   4  104.69    9.50
   2   5  -4  126.59    8.90
   2   6   4   11.40    4.90
   2   6  -4   13.50    4.50
  -2   6   4    9.60    4.60
   2   7   4  167.28   13.10
  -2   7  -4  167.18   12.60
   2   7  -4  175.38   12.40
  -2   7   4  150.08   12.90
  -2   8  -4    6.30    4.50
   2   8   4    6.80    5.10
   2   8  -4    1.30    4.20
  -2   8   4    2.10    4.70
   2   9   4   -9.80    4.00
  -2   9  -4   -1.70    4.30
   2   9  -4    7.20    4.80
  -2   9   4   -4.80    4.40
   2 -10  -4   58.09    5.10
  -2  10  -4   63.69    9.80
   2  10   4   44.20    9.70
   2  10  -4   60.69   10.20
  -2  10   4   49.70   10.40
   2 -10   4   59.29    5.00
  -2  11  -4   25.20    7.70
  -2  11  -4    9.70    3.20
   2 -11  -4    9.30    2.90
   2  11   4    2.60    3.40
   2  11   4   18.20    8.20
  -2  11   4    3.60    3.70
   2 -11   4    7.60    2.60
   2  11  -4    7.50    6.10
  -2  11   4    4.90    6.40
   2  11  -4   10.60    3.00
   2  12   4   52.29   20.00
  -2  12  -4   55.59   11.70
  -2  12  -4   67.09    5.20
   2  12   4   60.59   12.50
   2 -12  -4   63.99    6.40
  -2  12  -4   59.09    6.10
  -2  12   4   57.59    5.80
   2 -12   4   65.69    5.90
   2  12  -4   65.49   12.00
  -2  12   4   45.80   19.90
   2  12  -4   56.29    6.10
  -2  12   4   78.19   13.90
  -2  13  -4   16.30    3.70
  -2  13  -4   19.90    3.00
   2 -13  -4   14.10    3.80
   2 -13   4   13.00    3.20
  -2  13   4   15.20    3.00
   2  13  -4   18.80    3.60
  -2 -14   4    6.20    2.70
  -2  14  -4   11.60    2.60
   2 -14  -4    6.90    3.90
  -2  14  -4   13.30    3.40
   2 -14   4   11.90    3.40
  -2 -14  -4   13.00    3.20
  -2  14   4   14.20    2.60
   2  14  -4   13.40    3.40
  -2  15  -4   17.20    3.40
  -2  15  -4    2.90    2.80
   2 -15  -4    6.00    4.20
  -2 -15   4    7.00    2.60
  -2  15  -4   -0.50    3.20
  -2 -15  -4    4.50    3.20
   2 -15   4    6.10    3.50
   2  15  -4    3.00    3.20
   2  15  -4    6.30    3.00
  -2  16  -4   -1.80    2.30
   2  16  -4    3.30    2.60
   3   0  -4    1.10    3.80
   3  -1  -4   79.79   10.30
   3  -1   4   78.49    9.00
   3  -2  -4   13.00    6.10
   3  -2   4   17.50    5.60
   3   2  -4   13.90    2.50
   3   2  -4   22.80    4.30
   3  -3  -4  294.37   21.80
   3  -3   4  259.17   19.70
   3   4   4  121.89   10.00
  -3  -4   4  134.49    9.90
   3  -4  -4  133.19   15.60
   3  -4   4  111.39   12.80
   3   5   4   32.50    6.20
  -3   5  -4   29.90    6.80
   3  -5  -4   45.20   10.10
   3   5  -4   35.10    5.80
   3  -5   4   35.30    7.70
  -3   5   4   33.70    6.70
   3   6   4  181.08   14.50
  -3   6   4  203.48   14.10
   3   6  -4  242.88   14.10
  -3   7  -4  114.99   10.60
   3   7   4   99.09   11.10
   3   7  -4  119.49   10.30
  -3   7   4   98.39   10.50
  -3   8  -4    5.50    4.60
   3   8   4    0.80    5.00
  -3   8  -4    2.40    1.90
   3   8  -4   -1.40    3.50
  -3   8   4    1.20    4.80
  -3   8   4    1.40    1.80
  -3   9  -4    1.70    4.70
   3   9   4  -14.20    4.00
   3  -9  -4   -1.70    1.70
  -3   9   4   -2.20    5.20
   3   9  -4    4.40    5.00
   3  -9   4    0.60    1.80
   3  10   4    3.40    3.00
   3  10   4    4.40    6.20
  -3  10  -4   13.00    6.30
   3 -10  -4    3.40    2.30
  -3  10   4   10.50    6.90
   3 -10   4    2.50    2.30
   3  10  -4   10.10    5.60
  -3  11  -4   29.80    7.80
   3 -11  -4   30.60    4.90
   3  11   4   20.80    8.70
  -3  11  -4   34.40    5.40
   3  11   4   35.40   15.10
   3  11  -4   30.10    8.10
   3  11  -4   33.40    5.00
  -3  11   4   30.10   14.50
   3 -11   4   39.10    4.90
  -3  11   4   43.80    9.90
  -3  12  -4    5.10    3.10
   3 -12  -4    4.20    3.20
   3  12   4   14.30    7.70
  -3  12  -4    6.40    2.40
   3  12   4    1.70    4.10
  -3  12  -4    3.40    6.60
  -3  12   4   -0.60    3.90
   3 -12   4    5.30    2.80
   3  12  -4    6.50    6.50
  -3  12   4    0.10    7.30
   3  12  -4    6.90    2.90
  -3  12   4    4.00    2.60
   3 -13  -4    4.50    3.50
   3  13   4   -4.30    4.10
  -3  13  -4    8.30    3.20
  -3  13  -4    4.00    2.30
   3 -13   4    9.20    3.20
  -3  13   4    5.10    2.60
   3  13  -4    8.30    3.30
   3 -14  -4   30.30    6.90
  -3  14  -4   31.70    4.30
  -3  14  -4   25.50    5.10
  -3  14   4   31.20    4.20
   3 -14   4   27.90    5.40
   3  14  -4   22.40    4.90
  -3  15  -4   39.10    5.00
  -3 -15   4   40.90    4.50
   3 -15  -4   51.19    7.40
  -3  15  -4   50.79    4.20
   3  15  -4   26.10   14.00
   3  15  -4   45.60    5.10
  -3  15   4   41.40    4.20
   3 -15   4   43.10    6.30
  -3 -15  -4   21.80    4.80
  -3  16  -4   -2.00    2.30
   3  16  -4    5.40    2.70
   4   0  -4   -0.20    4.00
   4  -1  -4  406.66   29.10
   4  -1   4  431.06   27.90
   4   1  -4  542.55   27.30
   4  -2  -4  166.78   18.00
   4  -2   4  179.68   16.20
   4   2  -4  234.58   12.00
   4  -3  -4   95.09   13.60
   4  -3   4   86.19   11.50
   4  -4  -4  251.17   22.00
   4   4   4  253.27   15.20
   4  -4   4  263.17   20.30
   4   5   4  321.47   19.60
   4  -5  -4  369.16   28.10
  -4   5   4  321.17   18.90
   4   5  -4  389.46   18.90
   4  -5   4  348.27   25.50
   4   6   4   46.60    8.90
   4  -6  -4   55.39   13.20
   4  -6   4   42.00    9.40
  -4   6   4   47.50    7.70
   4   6  -4   56.49    7.40
   4   7   4   81.79   11.10
   4   7  -4   92.69    9.20
  -4   7   4   77.99    9.70
   4   8   4    0.10    5.20
  -4   8  -4   -1.40    1.80
  -4   8  -4   -0.40    4.30
   4   8  -4   -4.60    3.50
  -4   8   4   -0.60    2.00
  -4   8   4    1.30    4.60
  -4   9  -4   87.29    5.60
   4  -9  -4   87.79    6.30
   4   9   4   87.79   11.80
  -4   9  -4   88.99   11.00
   4  -9   4   80.39    6.20
  -4   9   4   68.89    5.70
  -4   9   4   81.39   11.60
   4   9  -4   93.99   10.70
  -4  10  -4    5.60    5.40
   4 -10  -4    2.00    2.50
   4  10   4    2.40    2.60
   4  10   4    4.50    5.60
   4  10  -4   -1.60    4.60
  -4  10   4    3.50    3.10
   4 -10   4    2.60    2.30
  -4  10   4    0.40    5.80
   4  11   4   14.00    7.80
  -4  11  -4   15.80    3.60
  -4  11  -4   17.40    3.60
   4 -11  -4   17.30    3.70
   4  11   4    7.60    4.10
  -4  11  -4   14.10    6.70
  -4  11   4   16.80    3.10
  -4  11   4    6.70    4.20
  -4  11   4   15.30    7.00
   4  11  -4   18.10    3.50
   4 -11   4   17.00    3.30
   4  11  -4   17.10    6.40
  -4  12  -4   47.30   10.90
   4  12   4   40.00   18.60
   4  12   4   36.80   10.00
  -4  12  -4   67.29    6.70
  -4  12  -4   63.89    5.50
   4 -12  -4   56.89    6.80
  -4  12   4   86.09    6.30
  -4  12   4   66.19   14.20
   4  12  -4   57.09   12.10
  -4  12   4   52.89   18.50
   4  12  -4   66.99    6.30
   4 -12   4   54.19    6.20
   4  12  -4   63.99    6.20
  -4  13  -4   12.20    3.40
  -4  13  -4   16.70    3.00
   4 -13  -4   12.30    4.20
   4  13  -4   17.30    3.70
  -4  13   4   14.90    3.10
   4 -13   4   12.70    3.50
  -4  14  -4   33.70    5.30
  -4  14  -4   29.20    4.40
   4 -14  -4   33.90    7.60
  -4  14   4   30.30    4.60
   4 -14   4   35.60    6.00
   4  14  -4   29.30    5.10
   4  15   4   -2.60    4.40
  -4  15  -4    2.40    2.00
  -4  15  -4    2.90    2.60
  -4  15  -4   -4.10    3.20
   4 -15  -4    3.20    4.40
  -4  15   4    6.40    2.30
   4 -15   4    2.10    3.70
   4  15  -4   -0.50    2.80
   4  15  -4    5.00    2.80
  -4  16  -4    4.10    2.50
  -4  16  -4    7.50    1.90
   5   0  -4   -0.50    4.40
   5  -1  -4  657.93   39.30
   5  -1   4  644.34   38.20
   5  -2  -4  198.98   18.60
   5  -2   4  217.08   17.10
   5  -3  -4   17.10    6.90
   5   3   4   16.40    4.40
   5  -3   4   13.20    6.10
   5  -4  -4  328.97   25.10
   5   4   4  285.07   16.90
   5  -4   4  288.47   22.80
   5   5   4  153.08   12.20
   5  -5  -4  178.38   18.90
  -5   5   4  142.29   11.30
   5  -5   4  142.79   16.50
   5   5  -4  180.68   10.80
   5   6   4   -2.20    4.50
   5  -6  -4    0.90    7.00
   5  -6   4   -2.20    5.00
  -5   6   4   -2.30    3.70
   5   6  -4    2.30    3.60
   5   7   4   41.10    8.60
   5   7  -4   39.10    7.00
  -5   7   4   40.80    4.50
  -5   7   4   42.50    7.90
  -5   8  -4    7.10    4.90
  -5   8  -4    4.40    2.30
   5   8   4    5.50    5.20
  -5   8   4    2.90    2.30
  -5   8   4   -0.80    4.50
   5   8  -4    3.20    4.10
   5   9   4   27.80    7.90
  -5   9  -4   32.00    3.80
  -5   9  -4   27.70    7.20
   5  -9  -4   22.70    4.10
  -5   9   4   22.80    3.60
   5  -9   4   31.60    4.20
  -5   9   4   31.30    7.70
   5   9  -4   37.30    7.50
   5  10   4    4.00    2.70
   5  10   4    1.30    5.60
   5 -10  -4    0.10    2.60
  -5  10  -4   -2.80    5.00
   5  10  -4    1.40    5.00
   5 -10   4    3.70    2.40
  -5  10   4    2.40    2.90
  -5  10   4   13.40    7.00
  -5  11  -4   -0.30    5.50
   5  11   4   -5.90    5.60
  -5  11  -4   -0.80    2.00
   5  11   4    1.30    3.10
  -5  11  -4    0.70    2.70
   5 -11  -4   -3.20    2.80
   5  11  -4    8.40    6.00
   5  11  -4    3.50    2.70
  -5  11   4    1.00    2.30
   5 -11   4    2.70    2.50
  -5  11   4   -0.40    3.40
  -5  11   4    2.10    6.10
   5  12   4    5.00    4.40
   5  12   4   21.60    8.60
   5 -12  -4   13.20    4.10
  -5  12  -4   28.00    5.30
  -5  12  -4   18.60    8.10
  -5  12  -4   13.70    2.90
  -5  12   4   12.40    3.20
   5  12  -4   10.50    3.40
  -5  12   4    6.80    8.20
  -5  12   4    4.80    4.70
   5  12  -4   14.40    7.30
   5  12  -4   15.10    3.30
   5 -12   4   10.80    3.50
   5  13   4    4.60    4.70
  -5  13  -4   12.20    2.80
   5 -13  -4   14.20    4.30
  -5  13  -4    9.20    3.20
   5 -13   4    7.20    3.50
   5  13  -4   13.00    3.40
  -5  13   4   16.90    3.30
  -5  13   4    0.40    4.90
  -5  14  -4    2.90    2.30
  -5  14  -4    5.30    3.10
   5  14   4   -2.00    3.90
   5 -14  -4    7.10    4.60
  -5  14   4    4.30    2.60
   5  14  -4    5.60    2.90
   5 -14   4    7.70    4.00
  -5  15  -4   51.49    5.10
   5  15   4   37.60   18.90
  -5  15  -4   37.80    4.40
   5 -15  -4   47.60    7.60
   5  15  -4   43.60    5.20
   5  15  -4   40.20   14.40
  -5  15   4   43.50    4.70
   5 -15   4   40.10    6.80
  -5  16  -4    7.30    1.90
  -5  16  -4    8.80    2.60
   6   0  -4  280.07   20.60
   6  -1  -4   32.70    8.20
   6  -1   4   28.00    7.20
   6   1  -4   46.20    7.50
   6  -2  -4   95.09   14.00
   6  -2   4   93.39   12.20
   6  -3  -4   75.39   13.60
   6  -3   4   78.59   12.60
   6   4   4   21.80    5.10
   6  -4  -4   33.80   10.10
   6  -4   4   25.60    8.20
   6   5   4  203.18   14.30
   6  -5  -4  194.48   21.60
   6  -5   4  197.78   19.80
   6   5  -4  237.38   13.10
  -6   5   4  188.38   13.30
   6  -6  -4   56.09   12.80
   6   6   4   44.10    8.40
   6  -6   4   38.00    9.80
   6   6  -4   46.60    6.60
  -6   6   4   39.50    7.40
   6   7   4  131.39   12.40
  -6   7   4  115.69   11.60
  -6   7   4  125.99    7.90
   6   7  -4  139.49   11.00
  -6   8  -4   99.39   11.20
  -6   8  -4  102.19    6.70
   6   8   4   97.19   11.70
  -6   8   4   93.39   11.40
  -6   8   4   93.79    6.80
   6   8  -4  110.39   10.40
   6   9   4   80.39   14.20
   6   9   4   58.39   10.50
  -6   9  -4   55.79    5.10
  -6   9  -4   65.99   10.00
   6  -9  -4   57.69    5.70
   6  -9   4   54.49    5.50
   6   9  -4   62.09    9.50
  -6   9   4   48.10    5.00
  -6   9   4   66.89   10.60
  -6  10  -4  190.48   10.50
   6  10   4  189.88   17.60
   6  10   4  204.98   28.40
   6 -10  -4  206.58   12.60
  -6  10  -4  214.38   17.40
   6 -10   4  206.28   12.30
   6  10  -4  216.08   16.30
  -6  10   4  183.28   17.30
  -6  10   4  185.48   28.10
  -6  11  -4   23.20    4.00
  -6  11  -4   23.60    8.30
  -6  11  -4   18.90    4.00
   6 -11  -4   24.20    5.70
   6  11   4   21.60    4.00
   6  11   4   41.80   15.80
   6  11   4   26.10    8.70
  -6  11   4   28.10   14.60
   6 -11   4   28.10    5.10
  -6  11   4   22.60    4.60
   6  11  -4   21.10    3.80
  -6  11   4   27.00    8.80
   6  11  -4   18.40    7.90
  -6  12  -4   68.59   13.10
  -6  12  -4   65.59    5.60
   6  12   4   59.79   18.60
   6 -12  -4   67.19    8.00
   6  12   4   43.00   11.20
  -6  12  -4   72.59    6.80
  -6  12   4   68.19   13.20
   6  12  -4   65.89   13.00
   6  12  -4   75.49    5.90
  -6  12   4   49.30   19.70
   6 -12   4   57.89    7.00
   6  12  -4   72.49    6.50
  -6  12   4   67.19    6.40
   6  13   4    0.50    3.50
  -6  13  -4    6.00    2.70
   6 -13  -4    3.00    4.40
  -6  13  -4    3.70    2.90
  -6  13   4    2.70    2.70
  -6  13   4   -5.80    4.20
   6 -13   4    4.50    3.70
   6  13  -4    2.30    2.90
   6 -14  -4   14.40    5.20
  -6  14  -4   10.40    2.80
  -6  14  -4    8.70    3.20
  -6  14   4   -1.40    5.20
   6 -14   4    9.20    4.20
  -6  14   4   12.90    3.10
   6  14  -4   12.50    3.40
   6 -15  -4   12.00    4.70
  -6  15  -4   -1.80    3.60
  -6  15  -4    0.80    2.20
  -6  15  -4    4.80    2.60
  -6  15   4    6.00    2.50
   6  15  -4    4.60    3.00
   6 -15   4    6.40    4.30
  -6  16  -4    9.10    2.10
   7   0  -4    1.40    4.80
   7  -1  -4  220.88   19.30
   7  -1   4  179.48   17.50
   7   1  -4  238.48   15.70
   7  -2  -4   16.70    7.10
   7  -2   4    8.70    5.50
   7  -3  -4  131.09   17.50
   7  -3   4  167.68   16.60
   7  -4  -4   82.29   15.70
   7   4  -4  101.99    7.90
   7  -4   4   92.29   14.20
   7  -5  -4   53.09   12.70
   7   5   4   36.90    7.70
  -7   5   4   37.50    6.80
   7  -5   4   36.10    9.80
   7   5  -4   38.90    6.50
   7   6   4   96.89   10.70
   7  -6  -4   78.59   17.40
   7   6  -4  118.79    9.60
   7  -6   4   99.59   16.00
  -7   6   4   87.99    9.70
   7   7   4    3.80    5.20
  -7   7   4   17.30    3.40
  -7   7   4   26.00    6.10
   7   7  -4   15.80    5.10
   7  -8  -4    6.50    2.80
   7   8   4    9.70    5.70
  -7   8  -4   13.20    5.90
  -7   8  -4    9.60    2.80
   7   8  -4   14.20    5.40
   7  -8   4    3.50    2.40
  -7   8   4    9.10    5.60
  -7   8   4   13.10    3.10
  -7   9  -4   14.50    6.30
   7   9   4   22.30    7.50
  -7   9  -4   19.70    3.90
   7  -9  -4   10.00    3.20
  -7   9   4   22.20   10.30
   7   9  -4   23.00    5.90
   7  -9   4   13.80    3.10
  -7   9   4   11.20    6.40
  -7   9   4   19.70    3.50
   7  10   4   58.09   11.40
  -7  10  -4   57.79   11.00
  -7  10  -4   58.49    5.20
   7 -10  -4   55.09    6.30
  -7  10   4   56.89   15.10
   7  10  -4   58.19   10.90
  -7  10   4   44.70   10.20
   7 -10   4   60.29    6.10
  -7  10   4   53.49    5.10
  -7  11  -4  101.59    8.00
   7  11   4   90.29    7.70
  -7  11  -4  111.89    7.10
   7  11   4   96.39   15.40
  -7  11  -4  113.09   14.50
   7 -11  -4  103.99    9.10
  -7  11   4   99.99   21.80
   7  11  -4  118.39    8.00
   7  11  -4   88.29   13.90
  -7  11   4  144.49   15.70
  -7  11   4  101.09    7.50
   7 -11   4  116.79    8.80
  -7  12  -4   48.20    6.10
   7  12   4   33.30    9.90
  -7  12  -4   56.89   11.30
   7 -12  -4   51.39    7.70
  -7  12  -4   50.09    5.00
   7  12  -4   58.89   12.20
  -7  12   4   37.70   18.60
   7  12  -4   41.40    5.10
  -7  12   4   28.70    9.60
   7 -12   4   35.10    6.40
   7  12  -4   31.60    5.60
  -7  12   4   57.89    6.00
  -7  13  -4    8.30    2.80
  -7  13  -4    8.60    3.20
   7 -13  -4    8.50    5.00
  -7  13   4    1.40    4.90
   7 -13   4   14.10    4.40
  -7  13   4   11.40    3.20
   7  13  -4    5.90    3.20
   7  13  -4    8.90    3.30
   7 -14  -4   44.70    9.10
  -7  14  -4   25.10    4.90
  -7  14  -4   30.40    4.40
   7 -14   4   35.60    7.30
  -7  14   4   28.40    4.90
   7  14  -4   18.60    3.70
  -7  15  -4   10.30    2.90
   7 -15  -4   19.90    5.30
  -7  15  -4    9.60    2.60
  -7  15  -4    2.40    4.00
  -7  15   4   11.40    2.80
   7 -15   4   11.80    4.80
  -7  15   4   -3.50    5.80
  -7  16  -4   52.59    4.50
   8   0  -4  193.08   16.30
   8  -1  -4   32.40    8.50
   8   1  -4   40.60    7.90
   8  -1   4   41.30   10.00
   8  -2  -4   36.50    9.70
   8  -2   4   49.50   10.50
   8  -3  -4  910.21   54.59
   8  -3   4  837.32   52.49
   8  -4  -4  111.79   17.50
   8   4  -4  119.69    8.60
   8  -4   4   97.59   15.20
   8   5   4  654.63   35.00
   8  -5  -4  667.83   47.90
   8   5  -4  767.12   33.70
   8  -5   4  716.53   46.60
  -8   5   4  649.04   33.80
   8  -6  -4   58.09   13.80
   8   6   4   59.09    9.50
  -8   6   4   69.59    9.00
   8  -6   4   46.30   12.10
  -8   6   4   67.29    6.00
   8   6  -4   72.79    7.60
   8  -7  -4   10.10    9.80
   8   7   4    3.80    4.80
  -8   7   4   13.60    5.50
  -8   7   4   12.40    3.40
   8   7  -4   16.80    4.60
   8  -7   4    8.20    8.00
  -8   8  -4   32.80    4.60
   8   8   4   25.70    7.80
   8  -8  -4   29.40    4.70
   8   8  -4   26.70    6.50
  -8   8   4   28.30    7.30
  -8   8   4   31.30    4.80
   8  -8   4   28.20    4.50
   8  -9  -4   85.59    7.50
   8   9   4   96.59   13.10
  -8   9  -4   93.19    6.80
  -8   9  -4   66.69   11.40
   8  -9   4   87.19    7.30
  -8   9   4  108.49   17.70
  -8   9   4   92.39    7.00
   8   9  -4   80.79   11.10
  -8   9   4   86.19   11.80
   8 -10  -4    7.60    3.70
  -8  10  -4    6.30    2.80
  -8  10  -4   12.40    7.20
   8  10   4    2.40    6.90
  -8  10  -4    4.10    3.10
   8  10  -4    7.80    2.80
  -8  10   4    4.70    2.70
  -8  10   4    2.00    6.40
   8  10  -4    0.90    6.00
   8 -10   4    8.10    3.20
   8 -11  -4  309.47   17.70
  -8  11  -4  293.27   14.70
  -8  11  -4  279.97   15.40
  -8  11  -4  318.77   23.40
   8  11   4  284.27   23.30
   8  11   4  283.67   14.60
  -8  11   4  332.47   23.50
   8  11  -4  297.07   15.20
   8  11  -4  283.17   21.80
  -8  11   4  256.27   39.00
  -8  11   4  304.87   15.20
   8  11  -4  283.27   14.00
   8 -11   4  298.17   17.50
  -8  12  -4    5.50    7.00
   8  12   4   -1.20    2.90
   8 -12  -4    6.60    4.70
  -8  12  -4   -1.30    2.20
  -8  12  -4    2.60    3.20
  -8  12   4    2.10    4.50
   8  12  -4    1.20    6.20
   8  12  -4    2.90    2.80
   8  12  -4    1.50    2.60
   8 -12   4    2.00    3.80
  -8  12   4    6.70    3.00
  -8  13  -4   61.69    5.80
  -8  13  -4   62.69    6.60
   8 -13  -4   83.69   10.40
  -8  13   4   40.40   19.70
   8  13  -4   64.59    6.00
  -8  13   4   57.19    6.20
   8 -13   4   63.49    8.50
   8  13  -4   52.89    6.00
   8 -14  -4   41.70    8.80
  -8  14  -4   28.40    5.00
  -8  14  -4   21.60    4.50
  -8  14   4   39.70    5.30
   8 -14   4   43.00    7.90
   8  14  -4   24.30    5.00
  -8  15  -4   26.40    4.30
   8 -15  -4   38.20    8.70
  -8  15  -4   26.50    4.50
   8 -15   4   33.90    8.00
  -8  15   4   33.00    4.70
  -8  16  -4    8.80    2.30
   9   0  -4    1.50    4.30
   9  -1  -4   -5.30    4.80
   9   1  -4    2.90    4.00
   9  -1   4    0.10    4.90
   9  -2  -4  160.48   18.00
   9  -2   4  191.08   18.10
   9  -3  -4  245.58   23.50
   9  -3   4  242.48   21.60
   9  -4  -4   16.50    8.50
   9  -4   4   13.00    7.20
   9  -5  -4   22.70   10.40
   9  -5   4   36.50   10.50
   9  -6  -4  260.67   28.20
   9   6  -4  276.47   16.90
   9  -6   4  298.07   27.80
  -9   6   4  289.77   14.60
   9  -7  -4    0.20    7.40
   9   7   4   15.20    6.50
  -9   7   4    7.30    3.30
   9  -7   4   -4.10    7.20
   9   7  -4   21.20    5.60
   9   8   4   68.99   11.20
   9  -8  -4   62.49    6.30
  -9   8  -4   72.09    6.00
   9   8  -4   59.09    9.40
  -9   8   4   64.49    6.30
  -9   8   4   51.09    9.70
   9  -8   4   59.79    6.00
  -9   9  -4    3.20    2.80
  -9   9  -4    1.50    5.30
   9  -9  -4    2.90    3.30
   9   9   4    6.00    6.20
  -9   9   4   -2.00    2.70
   9  -9   4    4.70    3.00
  -9   9   4    6.00    6.40
   9   9  -4   14.20    5.90
  -9  10  -4   22.80    4.10
   9 -10  -4   26.30    6.30
  -9  10  -4    7.30    7.40
  -9  10  -4   24.90    4.60
  -9  10   4   22.70    4.20
   9  10  -4   18.20    3.50
  -9  10   4   48.30   14.40
   9 -10   4   30.60    5.80
   9  10  -4   33.20    8.30
  -9  11  -4   26.80    5.60
  -9  11  -4   38.50    4.80
  -9  11  -4   23.60    8.80
   9 -11  -4   49.10    8.00
   9  11   4   30.70    4.50
  -9  11  -4   24.70    4.60
  -9  11   4   32.80    5.20
   9 -11   4   34.10    6.60
  -9  11   4   55.29   17.50
   9  11  -4   36.00    5.50
   9  11  -4   31.10    4.70
  -9  11   4   24.90    4.60
   9  11  -4   43.10   10.50
  -9  12  -4    5.00    3.10
   9 -12  -4   12.50    5.40
  -9  12  -4    5.60    2.70
   9  12   4    2.60    2.80
   9  12  -4    5.20    3.10
  -9  12   4    2.20    4.30
   9  12  -4    5.80    2.70
   9 -12   4    8.40    4.60
  -9  12   4    5.80    3.00
  -9  13  -4   24.00    4.60
   9 -13  -4   59.49   10.20
  -9  13  -4   23.20    4.20
   9  13  -4   23.50    5.00
   9 -13   4   33.20    8.00
  -9  13   4   27.30    5.10
   9  13  -4   18.70    3.50
  -9  14  -4   -2.70    3.10
  -9  14  -4    1.00    2.30
   9 -14  -4    3.20    5.30
  -9  14  -4   -0.40    2.50
   9 -14   4   11.90    5.50
  -9  14   4   -1.00    2.60
  -9  14   4   -2.40    5.20
  -9  15  -4   28.80   14.40
  -9  15  -4   40.60    4.70
  -9  15  -4   32.60    4.40
   9 -15  -4   26.50    5.90
   9 -15   4   32.50    6.30
  -9  15   4   32.70    4.70
  -9  15   4   16.60    7.30
  -9  16  -4   22.30    3.70
  10   0  -4  385.76   26.60
  10  -1  -4  230.28   20.40
  10  -1   4  225.08   20.40
  10   1  -4  269.67   18.20
  10  -2  -4   16.30    7.70
  10  -2   4   37.00    8.70
  10  -3  -4  313.77   27.20
  10  -3   4  303.37   25.60
  10  -4  -4  356.06   30.60
  10  -4   4  340.57   28.90
  10  -5  -4   23.10   10.70
  10  -5   4   13.00    8.00
  10  -6  -4  313.47   30.40
  10  -6   4  327.47   30.00
 -10   6   4  309.17   16.00
 -10   7   4   13.70    3.70
  10  -8  -4   88.19    7.80
 -10   8  -4   98.79    7.20
  10  -8   4   87.19    7.60
 -10   8   4  100.19    7.70
 -10   9  -4  229.88   18.10
 -10   9  -4  190.98   11.40
  10  -9   4  192.98   12.50
 -10   9   4  195.38   11.70
 -10   9   4  194.48   26.80
 -10  10  -4   44.20   10.00
 -10  10  -4   24.00    5.30
 -10  10  -4   27.50    4.40
 -10  10  -4   26.70    4.70
  10 -10  -4   31.00    7.10
  10  10  -4   22.20    4.80
 -10  10   4   56.59   14.50
 -10  10   4   15.00    4.00
  10 -10   4   22.60    4.70
 -10  11  -4   43.80    5.50
 -10  11  -4   46.60   11.00
 -10  11  -4   56.49    6.10
  10  11   4   43.50    4.90
 -10  11  -4   61.29    5.50
  10 -11  -4   65.99    9.40
 -10  11   4   65.69   17.00
  10  11  -4   46.20    5.10
  10  11  -4   43.50    5.70
  10 -11   4   51.99    8.10
 -10  11   4   42.50    5.50
 -10  11   4   56.19    6.10
  10 -12  -4   41.10    9.70
 -10  12  -4   24.10    3.90
  10  12   4   25.30    4.80
 -10  12  -4   25.70    5.50
 -10  12   4   58.59   16.90
  10 -12   4   36.00    8.10
  10  12  -4   23.50    3.70
  10  12  -4   30.30    5.30
 -10  12   4   28.40    5.50
 -10  13  -4   27.30    4.80
 -10  13  -4   27.50    4.40
  10 -13  -4   40.40    9.90
  10  13  -4   27.50    4.60
 -10  13   4   32.40    5.40
 -10  13   4   55.09   19.60
  10 -13   4   45.80    9.30
  10 -14  -4   52.29   10.10
 -10  14  -4   30.90    4.80
 -10  14  -4   41.20   15.90
 -10  14  -4   32.80    4.70
  10 -14   4   41.00    9.40
 -10  14   4   32.00    5.20
 -10  15  -4   35.60   14.10
 -10  15   4   44.90   21.40
 -10  16  -4    4.00    2.20
  11   0  -4   -2.20    4.30
  11  -1  -4  156.78   17.40
  11   1  -4  178.48   14.20
  11  -1   4  172.18   17.70
  11  -2  -4   20.00    7.90
  11  -2   4   23.30    8.50
  11  -3  -4   77.99   15.20
  11  -3   4   84.29   14.70
  11  -4  -4   45.80   11.70
  11  -4   4   39.80   11.20
  11  -5  -4   30.80   10.70
  11  -5   4    5.40    7.90
 -11   5   4   17.10    3.80
  11  -6  -4  113.09   20.10
  11  -6   4  100.39   18.70
 -11   6   4   92.69    7.60
  11  -7  -4   55.99    6.70
 -11   7   4   60.89    6.20
  11  -7   4   53.59    6.10
 -11   8  -4   17.60    3.90
  11  -8  -4   21.00    4.30
  11  -8   4   20.10    4.10
 -11   8   4   18.00    4.10
 -11   9  -4   43.20    9.60
 -11   9  -4   38.10    5.40
  11  -9  -4   51.59    7.50
 -11   9   4   45.50    6.10
  11  -9   4   48.40    6.80
 -11  10  -4   14.70    8.30
 -11  10  -4   27.10    4.30
 -11  10  -4   29.30    4.70
  11 -10  -4   50.29    8.50
 -11  10  -4   23.80    4.80
  11 -10   4   26.50    5.40
  11  10  -4   23.30    3.90
 -11  10   4   21.60    4.50
 -11  11  -4   79.19    6.90
  11  11   4   73.49    5.90
 -11  11  -4   83.79   13.90
  11 -11  -4   98.49   10.70
 -11  11  -4   70.19    6.60
 -11  11  -4   72.49    6.40
 -11  11   4   72.69    6.80
  11  11  -4   71.39    6.80
  11  11  -4   80.09    6.00
  11 -11   4   74.59    9.40
 -11  11   4   81.59    7.10
 -11  12  -4   11.90    3.60
 -11  12  -4   10.50    3.20
  11 -12  -4   23.80    6.70
  11  12   4   12.20    3.00
  11  12  -4   13.40    3.10
 -11  12   4   11.20    3.30
  11 -12   4   10.00    5.50
 -11  13  -4   44.20    5.50
 -11  13  -4   54.59   14.80
  11 -13  -4   45.10    9.90
 -11  13  -4   41.80    5.80
 -11  13   4   49.90    6.00
  11 -13   4   58.09   10.20
  11  13  -4   40.40    5.10
 -11  14  -4   41.80    5.00
 -11  14  -4   30.70    4.60
  11 -14  -4   29.40    6.80
 -11  14  -4   53.09   14.50
  11 -14   4   35.30    7.10
 -11  14   4   75.69   21.50
 -11  14   4   38.80    5.10
 -11  15  -4    4.40    2.40
 -11  15   4   12.50    2.80
 -11  16  -4    8.50    2.30
  12   0  -4  427.66   29.40
  12  -1  -4   96.19   13.90
  12  -1   4   94.09   13.90
  12   1  -4   81.19   10.20
  12  -2  -4   29.80    9.80
  12  -2   4   29.40    9.20
  12  -3  -4   44.40   12.10
  12  -3   4   65.79   13.80
  12  -4  -4   67.79   16.20
  12  -4   4   66.39   14.60
  12  -5  -4  257.37   27.70
  12  -5   4  242.28   25.60
 -12   5   4  236.98   13.20
 -12   6   4  113.09    8.30
 -12   7  -4   45.30    5.60
  12  -7  -4   43.00    6.60
 -12   7   4   63.69    6.40
  12  -7   4   37.60    6.00
 -12   8  -4   51.09    5.80
  12  -8  -4   39.70    7.10
  12  -8   4   35.50    6.60
 -12   8   4   44.40    6.20
  12  -9  -4   21.80    5.30
 -12   9  -4   16.20    3.90
 -12   9  -4   24.70    7.80
 -12   9  -4   29.60    5.10
  12   9  -4   21.70    3.70
 -12   9   4   17.00    4.50
  12  -9   4   25.70    5.10
 -12  10  -4    6.30    3.40
 -12  10  -4    4.70    2.60
 -12  10  -4    9.40    7.70
  12 -10  -4   11.70    5.70
 -12  10  -4    3.60    3.30
  12  10  -4    6.40    3.10
 -12  10   4    5.80    3.80
 -12  10   4    1.70    2.80
  12 -10   4    9.30    4.90
  12  10  -4    7.00    2.70
  12 -11  -4   22.00    6.40
 -12  11  -4   11.90    3.20
 -12  11  -4   22.90    8.40
 -12  11  -4   17.40    4.00
 -12  11  -4   16.80    3.80
  12  11   4   14.40    3.00
 -12  11   4   11.70    3.80
 -12  11   4   11.10    3.40
  12 -11   4   14.40    5.60
  12  11  -4   21.90    4.10
 -12  12  -4   16.80    3.80
  12 -12  -4   51.69   10.10
 -12  12  -4   16.90    3.40
  12  12   4   21.00    4.30
  12 -12   4   20.30    6.50
  12  12  -4   17.00    3.30
 -12  12   4   26.30    5.50
 -12  13  -4   11.40    3.00
 -12  13  -4   13.70    3.60
  12 -13  -4   12.80    6.70
  12  13  -4    8.00    2.90
 -12  13   4    9.50    3.30
  12 -13   4   10.60    6.30
  12 -14  -4   20.70    6.10
 -12  14  -4   24.60    4.60
 -12  14   4   30.80    4.90
  12 -14   4   21.20    6.60
 -12  15  -4    5.50    2.30
 -12  15   4    4.70    2.40
 -12  16  -4   -0.20    1.80
  13   0  -4    0.60    4.40
  13  -1  -4  238.28   22.00
  13  -1   4  240.38   21.80
  13  -2  -4   19.50    8.20
  13  -2   4   18.30    8.10
  13  -3  -4  300.77   28.80
  13  -3   4  331.57   28.60
  13  -4  -4    5.90    7.60
  13  -4   4    5.70    7.30
 -13   4   4   12.20    3.50
 -13   5   4   31.00    5.10
 -13   6   4   46.20    6.10
  13  -7  -4   94.69    9.00
 -13   7  -4   99.69    7.60
 -13   7   4  102.19    8.20
  13  -8  -4   87.59    9.70
 -13   8  -4   98.89    8.00
 -13   8   4  112.59    8.70
  13  -8   4   94.79    9.10
 -13   9  -4   74.09    7.20
 -13   9  -4   75.19    6.60
 -13   9  -4   82.59   12.80
 -13   9  -4   77.39    6.20
  13  -9  -4   70.09    9.80
 -13   9   4   68.79    7.60
 -13   9   4   69.19    6.60
  13  -9   4   72.89    8.90
  13 -10  -4    1.20    5.60
 -13  10  -4    6.00    3.30
 -13  10  -4    5.80    7.50
  13  10   4    7.90    2.60
 -13  10  -4    0.70    2.60
 -13  10  -4    1.20    3.10
  13 -10   4   12.10    5.30
 -13  10   4    2.30    3.60
  13  10  -4    6.90    2.70
  13 -11  -4   23.00    6.50
  13  11   4   12.50    3.00
 -13  11  -4   13.50    4.00
 -13  11  -4   15.30    3.40
 -13  11  -4   21.80    9.40
 -13  11  -4   17.90    4.00
  13  11  -4   16.90    3.10
 -13  11   4   16.70    4.30
 -13  11   4   11.60    3.40
  13 -11   4   14.10    6.20
  13  12   4    7.50    2.80
 -13  12  -4   11.70    4.00
  13 -12  -4   26.70    7.00
 -13  12  -4   14.20    3.60
 -13  12  -4   24.10    5.10
 -13  12   4   17.00    3.60
  13 -12   4   12.10    6.70
  13  12  -4   18.00    3.30
  13 -13  -4   21.00    7.00
 -13  13  -4   22.00    4.70
 -13  13  -4   25.40    4.20
 -13  13   4   26.30    5.60
  13 -13   4   21.40    7.10
  13  13  -4   23.60    4.40
 -13  14  -4    3.30    2.50
 -13  14   4    5.90    2.70
  13  14  -4    8.20    2.90
 -13  15  -4    5.60    2.30
 -13  15   4    6.60    2.50
  14   0  -4  226.58   19.10
  14  -1  -4   37.10    9.60
  14  -1   4   33.50    9.00
  14  -1   4   24.00    4.40
  14  -2  -4  482.65   36.50
  14  -2   4  491.75   36.40
  14  -2   4  477.55   22.60
  14  -3  -4   12.20    8.40
  14  -3   4   15.20    3.70
  14  -3   4   13.60    8.20
 -14   4   4  123.69    8.60
 -14   5   4   63.69    6.50
 -14   6   4   65.99    6.70
 -14   7  -4    2.00    3.10
 -14   7   4    2.30    3.50
 -14   8  -4    6.80    3.60
 -14   8   4    8.10    4.10
 -14   9  -4  198.28   17.40
 -14   9  -4  185.28   10.60
 -14   9  -4  178.78   11.40
 -14   9  -4  164.68   10.10
 -14   9   4  187.08   12.10
 -14   9   4  158.48   10.30
 -14  10  -4   36.40    5.50
  14  10   4   37.60    4.80
 -14  10  -4   47.50    6.20
 -14  10  -4   25.40    9.80
 -14  10  -4   29.70    5.70
 -14  10   4   47.10    6.00
 -14  10   4   50.49    6.90
  14  10  -4   46.10    4.80
 -14  11  -4   26.20    5.10
 -14  11  -4   21.20    4.20
 -14  11  -4   12.80    4.00
  14  11   4   14.10    3.00
 -14  11   4    9.20    3.40
 -14  11   4   19.00    4.50
  14  11  -4   16.20    3.10
 -14  12  -4    8.50    3.10
 -14  12  -4    6.90    3.20
  14  12   4    9.60    2.80
 -14  12  -4   10.20    3.30
  14  12  -4   12.30    3.10
 -14  12   4   17.10    3.90
 -14  12   4    9.40    3.30
 -14  13  -4   -3.00    2.60
 -14  13  -4    2.60    2.50
  14  13   4   -1.10    2.80
  14  13  -4   -2.70    2.20
 -14  13   4    2.40    2.70
 -14  14  -4   18.20    3.40
  14  14  -4   22.70    4.20
 -14  14   4   23.60    4.70
 -14  15  -4    3.90    2.20
  15   0  -4   -3.10    4.20
  15  -1  -4   21.60    7.70
  15  -2  -4  122.09   18.20
  15  -2   4  156.28   19.00
 -15   3   4   23.50    4.20
 -15   4   4    1.90    2.90
 -15   5   4    8.10    3.50
 -15   6  -4    5.90    3.20
 -15   6   4   10.10    3.90
 -15   7  -4   17.30    4.20
 -15   7   4   16.10    4.50
 -15   8  -4   46.70    6.10
 -15   8  -4   41.90    6.30
 -15   8   4   55.89    7.00
 -15   9  -4    4.80    3.60
 -15   9  -4    9.30    3.40
 -15   9  -4    6.20    3.00
  15   9  -4    6.30    2.60
 -15   9   4    9.70    3.20
 -15   9   4    2.70    4.00
  15  10   4    1.90    2.40
 -15  10  -4    1.00    3.50
 -15  10  -4   -0.20    3.00
 -15  10  -4   -1.30    2.50
 -15  10   4    4.10    2.90
 -15  10   4   -7.00    3.30
  15  10  -4   -4.40    2.20
  15  11   4   12.70    3.00
 -15  11  -4   23.70    4.30
 -15  11  -4   17.40    4.20
 -15  11  -4   22.60    3.90
  15  11  -4   22.30    4.30
 -15  11   4   15.50    3.70
 -15  11   4   14.20    4.30
 -15  12  -4    6.50    3.40
 -15  12  -4    6.90    2.90
  15  12   4    7.30    2.70
 -15  12  -4    8.00    3.30
 -15  12   4    3.50    3.20
 -15  12   4    7.40    3.40
  15  12  -4    9.50    2.90
 -15  13  -4    1.80    2.50
  15  13   4    2.90    2.90
 -15  13   4    6.30    2.80
  15  13  -4    4.20    2.40
 -15  14  -4    7.40    2.60
  15  14  -4   10.30    3.00
 -15  14   4    6.90    2.80
 -15  15  -4   10.30    2.70
  16  -1  -4   27.20    8.50
 -16   4   4    2.90    3.10
 -16   5   4   25.60    4.90
 -16   6  -4   65.89    6.70
 -16   6   4   71.39    7.30
 -16   7  -4   44.60    6.20
 -16   7   4   63.49    7.20
 -16   8  -4  137.99    9.10
 -16   8  -4  137.79    9.90
 -16   8   4  120.29    8.60
 -16   8   4  133.99   10.50
 -16   9  -4   58.09    6.10
  16   9   4   35.80    4.80
 -16   9  -4   53.29    6.70
 -16   9  -4   54.79    6.00
 -16   9   4   54.29    7.40
 -16   9   4   49.00    6.20
  16   9  -4   56.89    4.90
 -16  10  -4   14.00    3.80
 -16  10  -4   21.40    4.60
 -16  10  -4   12.90    3.60
  16  10   4   14.60    2.90
 -16  10   4    7.70    4.40
  16  10  -4   16.20    3.10
 -16  10   4   28.10    5.50
 -16  11  -4   16.80    4.30
  16  11   4   16.70    3.10
 -16  11  -4    9.20    3.20
 -16  11  -4   11.20    3.60
 -16  11   4   11.60    4.10
 -16  11   4   12.60    3.60
  16  11  -4   10.10    2.80
 -16  12  -4   41.60    5.60
 -16  12  -4   38.20    5.50
 -16  12  -4   45.60    5.40
  16  12   4   35.40    4.50
  16  12  -4   40.60    4.80
 -16  12   4   43.80    5.70
 -16  12   4   38.60    6.10
  16  13   4    4.60    2.90
 -16  13  -4    3.10    2.70
  16  13  -4    1.90    2.40
 -16  13   4    3.80    2.80
 -16  14  -4   10.90    2.80
  16  14  -4   13.10    3.00
 -16  14   4   13.10    2.90
 -16  15  -4    6.00    2.30
 -17  -1   4   10.60    2.40
  17  -1  -4    7.60    6.50
 -17  -1  -4   17.00    3.10
 -17  -2   4   12.90    2.50
 -17  -2  -4   12.20    2.30
 -17  -2  -4   10.90    2.90
 -17  -3   4   39.50    3.80
 -17  -3  -4   42.60    4.70
 -17  -3  -4   32.00    3.70
 -17  -4   4   21.80    3.00
 -17  -4  -4   23.70    3.90
 -17   4   4   14.40    3.90
 -17  -4  -4   20.30    2.90
 -17  -5   4  113.49    6.10
 -17   5  -4  104.29    8.40
 -17  -5  -4  107.69    6.20
 -17  -5  -4  112.19    7.50
 -17   5   4  117.09    8.80
 -17   6  -4    7.10    3.70
 -17   6   4   10.80    4.10
 -17   7  -4   66.79    7.40
 -17   7  -4   59.99    6.50
 -17   7   4   59.39    7.60
 -17   8  -4   48.30    6.80
 -17   8  -4   57.39    6.60
  17   8  -4   65.49    5.40
 -17   8   4   65.49    8.00
 -17   9  -4   12.40    4.40
 -17   9  -4   14.10    3.60
  17   9   4   17.20    3.00
 -17   9  -4   12.60    3.50
 -17   9   4   12.00    4.70
  17   9  -4   11.80    2.90
  17  10   4    3.10    2.40
 -17  10  -4    0.50    2.80
 -17  10  -4    3.70    3.80
 -17  10  -4    4.10    3.30
 -17  10   4    4.00    3.20
  17  10  -4    3.90    2.50
 -17  10   4    1.50    4.00
 -17  11  -4   21.80    4.90
  17  11   4   22.40    4.20
 -17  11  -4   21.70    3.90
 -17  11  -4   29.10    5.40
 -17  11   4   34.00    6.10
 -17  11   4   33.70    6.50
  17  11  -4   21.90    4.30
  17  12   4   34.80    4.40
 -17  12  -4   40.40    5.50
 -17  12  -4   43.90    5.60
 -17  12   4   51.09    6.00
 -17  12   4   33.30    5.50
  17  12  -4   38.50    4.70
  17  13   4    5.00    2.80
 -17  13  -4    4.60    2.60
  17  13  -4    3.30    2.40
 -17  13   4    4.80    2.70
 -17  14  -4    7.10    2.60
  17  14  -4    9.20    2.80
 -17  14   4    3.50    2.40
 -18   0   4  262.37   13.00
 -18   0  -4  279.27   13.00
 -18   1  -4    7.40    2.40
 -18  -1   4    7.50    2.30
 -18  -1  -4   16.30    3.20
 -18  -2   4  299.67   14.50
 -18  -2  -4  315.57   14.60
 -18  -2  -4  319.07   17.70
 -18  -3   4   70.19    5.10
 -18  -3  -4   69.29    5.10
 -18  -3  -4   74.19    6.40
 -18  -4   4   82.99    5.50
 -18   4  -4   74.19    7.10
 -18   4   4   81.09    7.50
 -18  -4  -4   89.09    6.80
 -18  -4  -4   91.19    5.60
 -18   5  -4   60.79    6.90
 -18  -5   4   71.69    4.60
 -18  -5  -4   58.19    5.60
 -18  -5  -4   66.39    4.60
 -18   5   4   55.79    6.90
 -18   6  -4   18.80    4.50
 -18   6   4   12.80    4.30
 -18   7  -4   67.09    6.90
 -18   7  -4   76.29    7.70
 -18   7   4   72.49    8.20
 -18   8  -4   98.79    9.10
  18   8   4  101.69    6.80
 -18   8  -4  111.29    8.30
 -18   8   4  117.09   10.00
  18   8  -4  127.89    7.10
  18   9   4    4.60    2.40
 -18   9  -4    9.60    3.50
 -18   9  -4    1.80    3.60
 -18   9   4    4.20    4.40
  18   9  -4   11.30    2.80
  18  10   4    3.90    2.50
 -18  10  -4    6.20    3.10
 -18  10  -4   10.10    4.10
 -18  10  -4    3.00    3.20
  18  10  -4    5.60    2.60
 -18  10   4    4.30    3.40
 -18  10   4    9.10    4.40
 -18  11  -4   37.40    5.60
 -18  11  -4   30.10    5.70
 -18  11  -4   33.40    5.50
  18  11   4   31.30    4.40
 -18  11   4   39.20    6.10
  18  11  -4   36.10    4.60
 -18  11   4   40.80    6.30
 -18  12  -4   10.20    3.20
  18  12   4   11.70    2.70
  18  12  -4    9.50    2.70
 -18  12   4    6.80    3.10
 -18  13  -4   28.40    4.70
  18  13  -4   21.00    3.90
 -18  13   4   34.60    5.00
 -18  14  -4   -1.10    2.40
  18  14  -4    2.80    2.40
 -19   0   4   -0.30    2.10
 -19   0  -4   -3.10    1.90
 -19  -1   4   37.30    4.40
 -19   1  -4   35.80    4.50
 -19  -1  -4   37.20    4.10
 -19  -2   4   12.50    2.70
 -19  -2  -4   13.00    2.60
 -19  -3   4   79.29    5.70
 -19  -3  -4   86.89    5.90
 -19  -3  -4   82.19    7.00
 -19  -4   4   24.40    3.70
 -19  -4  -4   23.00    3.80
 -19   4   4   13.20    4.10
 -19  -4  -4   24.60    4.60
 -19  -5   4   49.70    4.30
 -19   5  -4   38.00    6.40
 -19  -5  -4   50.19    5.30
 -19   5   4   43.50    6.70
 -19  -5  -4   42.80    4.30
 -19   6  -4   36.50    6.50
 -19  -6   4   35.80    4.00
 -19   6   4   30.90    6.40
  19   6  -4   37.00    4.30
 -19  -6  -4   43.80    4.00
 -19  -6  -4   44.40    4.80
 -19   7  -4    4.90    4.00
 -19   7   4    9.00    4.30
  19   7  -4   12.00    2.90
 -19   8  -4   72.89    6.90
 -19   8  -4   52.39    7.10
  19   8   4   38.70    4.50
 -19   8   4   53.09    7.70
  19   8  -4   54.29    4.90
 -19   9  -4   66.89    6.40
  19   9   4   55.49    5.20
 -19   9  -4   68.49    7.70
  19   9  -4   62.79    5.30
 -19   9   4   65.49    8.20
 -19  10  -4   27.80    5.30
 -19  10  -4   20.90    4.80
  19  10   4   18.00    3.10
  19  10  -4   24.60    4.20
 -19  10   4   23.90    5.30
 -19  11  -4    3.00    3.00
  19  11   4    2.00    2.30
 -19  11  -4   -2.00    3.10
 -19  11  -4    0.00    3.00
  19  11  -4    2.40    2.40
 -19  11   4    3.30    3.70
 -19  11   4    2.70    2.90
  19  12   4    9.20    2.60
 -19  12  -4    7.30    2.90
  19  12  -4    8.00    2.60
 -19  12   4   11.20    3.10
 -19  13  -4   31.90    4.80
 -19  13   4   26.60    4.50
  19  13  -4   28.50    3.90
 -20   0  -4    0.70    2.10
 -20  -1   4   92.69    6.20
 -20  -1  -4   74.59    5.90
 -20  -2   4   80.49    5.80
 -20  -2  -4   76.49    5.70
 -20  -3   4  103.89    6.70
 -20  -3  -4  104.99    6.80
 -20  -4   4    0.40    2.10
 -20  -4  -4    2.70    2.10
 -20  -4  -4    4.10    2.80
 -20  -5   4   79.79    5.60
 -20   5  -4   69.09    7.90
 -20  -5  -4   78.69    7.00
 -20   5   4   57.19    7.50
 -20  -5  -4   75.99    5.70
  20   5  -4   85.39    5.60
 -20  -6   4   16.90    2.80
 -20   6  -4   17.00    4.60
 -20  -6  -4   29.30    3.80
  20   6  -4   16.70    2.60
  20   6  -4   16.40    3.40
 -20   6   4    9.50    4.40
 -20  -6  -4   22.10    4.50
 -20   7  -4   40.90    6.50
 -20   7  -4   53.79    6.40
 -20  -7   4   51.79    4.40
  20   7  -4   37.60    4.80
 -20  -7  -4   42.10    4.30
 -20  -7  -4   48.50    5.30
  20   7  -4   47.40    4.10
 -20   7   4   40.60    7.30
 -20  -8   4   10.80    2.40
 -20   8  -4   11.10    4.30
 -20   8  -4    7.20    3.50
  20   8  -4    8.40    2.70
 -20   8   4    7.20    4.60
 -20   9  -4   44.40    6.80
  20   9   4   28.90    4.30
 -20   9  -4   37.30    5.70
  20   9  -4   40.00    4.60
 -20   9   4   43.40    7.40
 -20  10  -4    7.50    3.20
 -20  10  -4    3.10    3.80
  20  10   4    3.40    2.40
 -20  10   4    0.70    4.00
  20  10  -4    3.20    2.40
 -20  11  -4   14.90    4.10
  20  11   4   14.50    2.80
  20  11  -4   11.60    2.70
 -20  11   4   20.00    4.50
  20  12   4   12.80    2.60
  20  12  -4   16.90    2.90
 -20  13  -4    8.20    3.00
  20  13  -4   10.80    2.50
 -21   0  -4   -0.70    2.20
 -21  -1   4    3.90    2.50
 -21  -1  -4    1.50    2.30
 -21  -2   4   18.30    3.20
 -21  -2  -4   18.70    3.10
 -21  -3   4   13.70    2.90
 -21  -3  -4   11.70    2.70
 -21  -4   4   30.00    4.30
  21  -4  -4   25.10    4.90
  21  -4   4   28.80    4.80
 -21  -4  -4   28.40    4.30
  21   4  -4   32.00    4.10
 -21  -5   4   88.99    6.10
 -21   5  -4   67.59    8.00
  21   5  -4   92.79    6.00
 -21   5   4   80.99    8.50
 -21  -5  -4   86.99    7.80
 -21  -5  -4   82.39    6.30
 -21  -6   4   26.80    4.00
 -21   6  -4   22.60    5.10
  21   6  -4   22.40    3.60
 -21  -6  -4   23.40    4.00
 -21   6   4   32.40    6.30
  21   6  -4   26.00    4.20
 -21  -6  -4   27.30    4.90
 -21  -7   4    5.10    2.30
 -21   7  -4    0.30    3.70
 -21   7  -4    7.30    3.50
  21   7  -4    5.90    2.00
 -21  -7  -4    4.50    2.70
 -21  -7  -4    8.10    2.40
 -21   7   4    3.50    4.20
  21   7  -4    4.00    2.60
 -21   8  -4    1.90    3.70
 -21  -8   4    0.30    1.90
 -21   8  -4   -2.00    3.20
 -21  -8  -4    0.90    1.90
  21   8  -4   -1.00    2.20
 -21  -8  -4    2.60    2.40
 -21   8   4    4.00    4.20
 -21  -9   4   15.90    2.70
 -21   9  -4   29.40    5.20
 -21   9  -4   17.70    4.60
  21   9   4   19.20    3.10
  21   9  -4   15.70    3.00
 -21   9   4   11.20    4.60
 -21  -9  -4   27.90    3.80
 -21  -9  -4   31.50    4.50
 -21  10  -4   16.70    3.70
 -21  10  -4   21.40    4.90
  21  10   4   23.10    3.80
  21  10  -4   14.50    3.00
 -21  10   4   11.30    4.20
  21  11   4    4.20    2.20
  21  11  -4    6.90    2.40
  21  12   4   13.70    2.50
  21  12  -4    8.40    2.50
  21  13  -4    4.10    2.20
 -22   0  -4  121.29    8.00
 -22  -1   4    1.10    2.50
  22  -1  -4    3.20    2.20
  22   1   4    3.90    2.30
  22  -1   4    3.70    2.50
  22   1  -4    1.80    2.50
 -22  -1  -4    3.10    2.50
  22   1  -4    4.10    2.00
 -22  -2   4   90.99    6.80
  22  -2  -4   88.99    6.20
  22   2   4   89.89    5.60
  22  -2   4   82.19    6.40
  22   2  -4  109.79    6.80
  22   2  -4   92.29    5.40
 -22  -2  -4   86.79    6.70
 -22  -3   4   61.49    5.40
  22  -3  -4   45.80    5.20
  22   3   4   46.70    3.90
 -22  -3  -4   55.59    5.50
  22   3  -4   50.79    3.70
  22  -3   4   51.79    5.30
  22   3  -4   73.59    5.30
  22  -4  -4    6.40    2.90
 -22  -4   4    0.70    2.40
 -22  -4  -4    7.00    2.60
  22  -4   4    6.20    3.00
  22   4  -4    5.90    2.30
 -22   5  -4   13.90    4.80
 -22  -5   4    9.00    2.70
 -22   5   4    8.60    4.20
  22   5  -4   17.60    3.60
 -22  -5  -4   14.00    3.00
  22   5  -4   10.80    2.90
 -22  -6   4   17.20    3.10
 -22   6  -4   18.60    5.00
 -22   6   4   17.40    4.90
  22   6  -4   14.50    2.60
 -22  -6  -4   19.90    4.00
  22   6  -4   21.60    4.10
 -22   7  -4   26.10    5.40
  22   7   4   27.60    4.00
 -22  -7   4   32.20    4.30
 -22   7  -4   36.20    5.70
 -22   7   4   34.60    7.00
 -22  -7  -4   33.70    4.20
  22   7  -4   31.50    3.60
  22   7  -4   30.40    4.40
 -22  -8   4   19.60    3.70
 -22   8  -4   21.20    5.20
  22   8  -4   23.70    3.90
 -22   8   4   24.60    5.70
 -22  -8  -4   17.60    2.90
 -22   9  -4   88.09    8.40
 -22  -9   4   75.49    5.70
 -22   9  -4   76.49    6.70
 -22   9   4   85.39    8.60
 -22  -9  -4   74.69    5.50
  22   9  -4   86.49    5.80
 -22  10  -4    9.40    4.00
  22  10   4    7.30    2.40
 -22  10   4    4.60    4.00
 -22 -10  -4   10.30    2.20
  22  10  -4    5.40    2.40
  22  11   4   68.09    4.90
  22  11  -4   75.29    5.30
  22  12   4   10.50    2.60
  22  12  -4   16.10    2.70
  22  13  -4   26.30    3.20
 -23   0  -4   -0.60    2.60
  23   0  -4   -0.20    2.20
  23   0  -4    1.30    2.10
  23   0   4   -0.20    2.20
  23   0   4    0.40    2.40
  23   1   4    1.00    2.10
  23  -1  -4    1.00    2.20
  23   1   4    1.70    2.50
  23  -1  -4    0.80    2.30
  23   1  -4    0.90    2.30
  23  -1   4    2.60    2.50
 -23  -1  -4   -2.20    2.50
  23   1  -4   -2.40    1.70
  23  -1   4   -3.30    2.20
  23  -2  -4   11.00    2.80
 -23  -2   4    7.40    3.00
  23   2   4   16.50    3.30
  23   2   4    9.40    2.30
  23   2  -4    7.20    2.10
  23  -2   4    9.90    2.90
 -23  -2  -4    8.70    3.00
  23   2  -4    8.50    2.70
  23  -3  -4    7.00    2.70
 -23  -3   4    4.90    2.80
  23   3   4    6.60    1.90
  23  -3   4    8.50    3.10
  23   3  -4    4.20    2.40
  23   3  -4    7.00    1.80
 -23  -3  -4    8.60    2.80
 -23  -4   4    3.90    2.60
  23  -4  -4    1.70    2.50
  23  -4   4    1.30    2.70
  23   4  -4    0.00    2.00
 -23  -4  -4    1.40    2.50
  23   5   4   18.70    3.30
 -23  -5   4   13.20    3.00
  23  -5   4   23.20    4.00
  23   5  -4   22.50    3.40
  23   5  -4   25.20    3.80
 -23  -5  -4   18.60    3.20
 -23  -6   4   11.40    2.70
  23   6   4   11.50    2.80
 -23   6  -4   16.60    4.70
 -23   6   4   17.00    5.00
 -23  -6  -4   11.70    2.80
  23   6  -4   15.40    3.00
  23   6  -4   18.70    3.60
 -23  -7   4   28.60    4.30
 -23   7  -4   33.00    6.00
 -23   7  -4   37.70    5.60
  23   7   4   24.60    3.60
 -23  -7  -4   26.00    4.10
 -23   7   4   28.00    6.00
  23   7  -4   26.10    3.50
  23   7  -4   31.40    4.30
 -23   8  -4   12.80    3.60
 -23  -8   4   23.90    4.20
 -23   8  -4   18.80    4.90
  23   8  -4   15.60    2.90
 -23  -8  -4   20.70    3.80
 -23   8   4   27.90    5.60
  23   8  -4   18.50    3.10
 -23  -9   4    5.10    2.30
 -23   9  -4    4.60    2.80
 -23   9  -4    5.50    4.00
  23   9  -4    3.50    2.30
 -23   9   4    5.10    4.30
 -23  -9  -4    6.90    2.30
 -23 -10  -4    8.10    2.20
  23  10  -4    6.80    2.50
  23  11  -4   21.20    3.60
  23  12  -4    5.70    2.10
  23  13  -4   -0.40    1.90
  24   0   4   27.10    4.20
  24   0  -4   35.40    4.10
  24   0   4   29.70    4.90
  24   0  -4   35.40    4.80
  24  -1  -4    2.50    2.40
  24  -1  -4    6.20    2.50
  24   1   4    0.50    2.10
  24   1   4    4.80    2.80
  24   1  -4    4.30    2.50
 -24  -1  -4    1.30    2.90
  24   1  -4    2.50    1.90
  24  -1   4    2.30    2.40
  24  -1   4    2.60    2.40
  24   2   4  116.99    6.70
  24  -2  -4  120.19    7.40
  24   2   4  121.69    8.20
  24  -2   4  123.99    7.70
  24   2  -4  120.99    6.60
  24   2  -4  147.89    8.10
 -24  -2  -4  114.69    8.40
  24   3   4   62.49    5.60
  24  -3  -4   66.09    5.50
  24   3   4   53.99    3.80
 -24  -3   4   44.00    5.30
  24   3  -4   48.40    3.70
  24   3  -4   59.19    5.20
  24  -3   4   49.00    5.40
 -24  -3  -4   48.60    5.80
 -24  -4   4   75.69    6.40
  24   4   4   77.89    6.30
 -24  -4  -4   74.89    6.60
  24   4  -4   98.89    6.20
  24  -4   4   78.39    6.50
  24  -5  -4    9.60    3.10
  24   5   4   12.30    2.80
 -24  -5   4   11.40    3.00
  24   5  -4   18.00    3.50
 -24  -5  -4    6.20    2.80
  24  -5   4   17.60    3.50
  24   5  -4   14.20    2.90
 -24  -6   4   53.29    5.30
  24   6   4   53.79    4.80
 -24   6  -4   53.29    7.60
  24   6  -4   58.09    4.70
 -24  -6  -4   55.69    5.40
  24   6  -4   57.69    5.20
 -24   6   4   58.79    8.00
 -24  -7   4    9.80    2.70
  24   7   4    3.30    2.00
 -24   7  -4   10.20    4.50
 -24   7  -4   11.20    3.40
 -24   7   4   12.10    4.80
  24   7  -4    9.20    2.60
  24   7  -4    6.70    1.90
 -24  -7  -4    5.60    2.50
  24   8   4   22.30    3.30
 -24   8  -4   33.80    5.10
 -24   8  -4   43.00    6.70
 -24  -8   4   35.00    4.40
  24   8  -4   30.00    4.10
  24   8  -4   27.00    3.20
 -24   8   4   32.20    6.70
 -24  -8  -4   37.00    4.50
  24   9  -4   17.00    2.90
 -24  -9  -4   20.40    3.90
 -24 -10  -4   30.00    3.90
  24  10  -4   37.70    4.10
  24  11  -4   33.40    3.80
  24  12  -4   14.00    2.30
  25   0  -4   -2.70    1.90
  25   0   4   -0.70    2.30
  25   0  -4   -1.70    2.20
  25   0   4   -1.10    2.10
  25   1   4   -0.40    2.00
  25   1   4    8.40    2.80
  25  -1  -4    2.90    2.40
  25  -1  -4    4.50    2.30
  25  -1   4    2.90    2.50
  25  -1   4    1.90    2.40
  25   1  -4    3.20    2.00
 -25  -1  -4    0.20    2.90
  25   1  -4    2.90    2.40
  25   2   4    7.80    2.90
  25   2   4    6.70    2.10
  25  -2  -4    8.40    2.70
  25   2  -4    5.30    1.90
  25  -2   4    5.80    2.70
 -25  -2  -4    2.50    3.10
  25   2  -4    9.30    2.60
  25  -3  -4   10.00    2.80
  25   3   4    6.30    2.70
  25   3  -4    7.50    2.50
  25  -3   4    8.30    2.80
 -25  -3  -4    3.80    3.10
  25  -4  -4   60.99    5.50
 -25  -4   4   63.69    6.10
  25   4   4   64.09    5.60
  25   4  -4   75.89    5.40
 -25  -4  -4   61.99    6.30
  25  -4   4   64.49    5.70
  25  -5  -4   10.70    3.00
 -25  -5   4   12.70    3.20
  25   5   4    8.10    2.60
  25   5  -4   13.60    2.50
  25  -5   4   10.90    3.10
 -25  -5  -4    5.40    2.90
  25   5  -4    9.50    2.70
  25   6   4    9.30    2.40
 -25  -6   4    9.00    2.90
 -25   6   4    8.70    4.60
  25   6  -4    4.70    2.50
  25   6  -4    5.40    2.00
 -25  -6  -4    9.40    3.00
  25   7   4   60.79    4.90
 -25   7  -4   71.09    6.70
 -25   7  -4   91.59    8.50
  25   7  -4   77.89    4.80
 -25  -7  -4   69.59    6.00
  25   7  -4   66.39    5.30
 -25   7   4   75.89    8.30
 -25   8  -4    3.80    4.30
  25   8   4    6.40    1.90
 -25   8  -4    5.00    2.90
  25   8  -4   10.60    2.50
  25   8  -4    8.20    1.80
 -25  -8  -4    6.80    2.60
 -25   8   4    6.00    4.80
  25   9  -4   14.40    2.70
 -25  -9  -4   10.70    2.60
  25  10  -4   11.80    2.50
  25  11  -4    9.30    2.20
  25  12  -4    9.10    2.00
  26   0   4   14.80    2.80
  26   0   4   13.90    3.10
  26  -1  -4   39.80    4.50
  26  -1  -4   33.10    4.80
  26   1   4   37.70    3.90
  26   1   4   43.30    5.00
  26   1  -4   39.00    4.80
 -26  -1  -4   43.70    6.40
  26  -1   4   34.60    4.80
  26  -1   4   42.90    4.60
  26   1  -4   40.80    3.90
  26   2   4   72.69    4.80
  26  -2  -4  100.59    6.10
  26   2   4   81.09    6.40
  26   2  -4   81.69    6.20
  26  -2   4   80.49    6.00
  26   2  -4   81.89    4.90
 -26  -2  -4   83.39    7.20
  26  -3  -4   56.59    5.10
  26   3   4   37.50    4.80
  26  -3   4   46.70    5.00
  26   3  -4   42.60    4.70
[truncated: 11,695,336 more chars]
